# Supplementary material for: A new class of capsid-targeting inhibitors that specifically block HIV-1 nuclear import
Source: EMBO Mol Med. 2024 Oct 2;16(11):13. doi: 10.1038/s44321-024-00143-w (PMC11555092; doi:10.1038/s44321-024-00143-w)
Supplement: Supplementary file 1 — Table EV1 [file 44321_2024_143_MOESM1_ESM.xlsx]

## Sheet: Table EV1
Table EV1: IC50 values obtained for H27 and previously the described CA inhibitors PF74 and LEN. Infectivity values on primary lymphocytes were obtained in PHA- and IL2-stimulated PBL from 3 different donors at 48 hpi with NL4-3-Luc-VSV-G at 0.05 ng p24/1,000 cells (Fig. 1E). Infectivity in HeLa-R5 indicator cells were obtained at 48 hpi with LAI-VSV-G virus at 1 ng p24/10,000 cells. Nuclear impo…
IC50 values	PF74	LEN	H27
Primary lymphocytes	1 - 1.5 µM	1.5 - 4.7 nM	2.9 - 5.6 µM
Infectivity (HeLa-R5)	0.8 - 1.9 µM	6.5 - 13.6 nM	1.0 - 2.9 µM
Nuclear import	0.2 - 0.5 µM	8.4 - 16.8 nM	1.8 - 3.4 µM
	PF74	LEN	H27
CC50 values	90.5 ± 5.9 μM	24.7 ± 18.3 μM	> 100 µM

## Sheet: Legend
Table EV1: IC50 values obtained for H27 and previously the described CA inhibitors PF74 and LEN. Infectivity values on primary lymphocytes were obtained in PHA- and IL2-stimulated PBL from 3 different donors at 48 hpi with NL4-3-Luc-VSV-G at 0.05 ng p24/1,000 cells (Fig. 1E). Infectivity in HeLa-R5 indicator cells were obtained at 48 hpi with LAI-VSV-G virus at 1 ng p24/10,000 cells. Nuclear impo…
