# Supplementary material for: A new class of capsid-targeting inhibitors that specifically block HIV-1 nuclear import
Source: EMBO Mol Med. 2024 Oct 2;16(11):13. doi: 10.1038/s44321-024-00143-w (PMC11555092; doi:10.1038/s44321-024-00143-w)
Supplement: Supplementary file 2 — Table EV2 [file 44321_2024_143_MOESM2_ESM.xlsx]

## Sheet: Table EV2
Table EV2: IC50 values obtained for H27 and the structural analogues 43, 46, 49, 55 and 84. Infectivity values were obtained in HeLa-R5 indicator cells at 48 hpi with LAI-VSV-G virus at 1 ng p24/10,000 cells. Nuclear import values were obtained in HeLa-E4 cells at 24 hpi with αHIVNLuc at 5 ng p24/1,000 cells. In both assays, cells were treated with compound concentrations ranging 0.078 – 10 µM fo…
		Analogues of H27
IC50 values	H27	43	46	49	55	84
Infectivity	1.0 - 2.9 µM	0.6 - 1.3 µM	1.4 - 5.3 µM	1.0 - 8.7 µM	1.5 - 1.6 µM	0.4 - 0.8 µM
Nuclear import	1.8 - 3.4 µM	3.7 - 5.6 µM	0.6 - 3.2 µM	1.8 - 6.0 µM	1.6 -6 µM	0.2 - 1.0 µM

## Sheet: Legend
Table EV2: IC50 values obtained for H27 and the structural analogues 43, 46, 49, 55 and 84. Infectivity values were obtained in HeLa-R5 indicator cells at 48 hpi with LAI-VSV-G virus at 1 ng p24/10,000 cells. Nuclear import values were obtained in HeLa-E4 cells at 24 hpi with αHIVNLuc at 5 ng p24/1,000 cells. In both assays, cells were treated with compound concentrations ranging 0.078 – 10 µM fo…
