# Supplementary material for: A new class of capsid-targeting inhibitors that specifically block HIV-1 nuclear import
Source: EMBO Mol Med. 2024 Oct 2;16(11):13. doi: 10.1038/s44321-024-00143-w (PMC11555092; doi:10.1038/s44321-024-00143-w)
Supplement: Supplementary file 4 — Table EV4 [file 44321_2024_143_MOESM4_ESM.xlsx]

## Sheet: Table EV4
Table EV4: Viral loads (VL) and subtype characterization for the clinical samples from treatment-naïve patients. Plasma samples were used to amplify primary isolates by culture on PBMCs (Appendix Figure S10) and tested for sensitivity to H27 in Fig. 6A.
Patients	CV (copies/ml)	Subtype
1	183000	A1
2	427000	A
3	2150000	B
4	359000	B
24	156000	C
8	1130000	C
10	328000	D
11	493000	D
13	2060000	F1
15	3830000	G
16	2640000	G
17	10000000	CRF02_AG
18	1040000	CRF02_AG
20	234000	CRF01_AE
21	167000	CRF01_AE

## Sheet: Legend
Table EV4: Viral loads (VL) and subtype characterization for the clinical samples from treatment-naïve patients. Plasma samples were used to amplify primary isolates by culture on PBMCs (Appendix Figure S10) and tested for sensitivity to H27 in Fig. 6A.
