# Supplementary material for: A new class of capsid-targeting inhibitors that specifically block HIV-1 nuclear import
Source: EMBO Mol Med. 2024 Oct 2;16(11):13. doi: 10.1038/s44321-024-00143-w (PMC11555092; doi:10.1038/s44321-024-00143-w)
Supplement: Supplementary file 5 — Table EV5 [file 44321_2024_143_MOESM5_ESM.xlsx]

## Sheet: Table EV5
Table EV5: List of primers and probes that were used for qPCR analyses.
PCR	Name	Sequence (5'-3')
LRT	FWD	TGTGTGCCCGTCTGTTGTGT
	REV	GAGTCCTGCGTCGAGAGAGC
	Probe	(FAM)-CAGTGGCGCCCGAACAGGGA-(TAMRA)
2-LTR	FWD	AACTAGGGAACCCACTGCTTAAG
	REV	TCCACAGATCAAGGATATCTTGTC
	Probe	(FAM)-ACACTACTTGAAGCACTCAAGGCAAGCTTT-(TAMRA)
Alu PCR 1	U3-Lambda T	ATGCCACGTAAGCGAAACTTTCCGCTGGGGACTTTCCAGGG
	Alu 1	TCCCAGCTACTGGGGAGGCTGAGG
	Alu 2	GCCTCCCAAAGTGCTGGGATTACAG
Alu PCR 2	FWD (Lamda T)	ATGCCACGTAAGCGAAACT
	REV (U5)	CTGACTAAAAGGGTCTGAGG
	Probe	(FAM)-TTAAGCCTCAATAAAGCTTGCCTTGAGTGC-(TAMRA)
POL	FWD	TTTAGATGGAATAGATAAGGCCCAA
	REV	CAGCTGGCTACTATTTCTTTTGCTA
	Probe	(FAM)-AATCACTAGCCATTGCTCTCCAATTAC-(TAMRA)
ß-actin	FWD	AACACCCCAGCCATGTACGT
	REV	CGGTGAGGATCTTCATGAGGTAGT
	Probe	(VIC)-CCAGCCAGGTCCAGACGCAGGA-(BBQ)

## Sheet: Legend
Table EV5: List of primers and probes that were used for qPCR analyses.
