# Supplementary material for: A new class of capsid-targeting inhibitors that specifically block HIV-1 nuclear import
Source: EMBO Mol Med. 2024 Oct 2;16(11):13. doi: 10.1038/s44321-024-00143-w (PMC11555092; doi:10.1038/s44321-024-00143-w)
Supplement: Supplementary file 8 — Dataset EV1 [file 44321_2024_143_MOESM8_ESM.xlsx]

## Sheet: Dataset EV1
Compound	MW	MOLPORTID / CHEMSPACEID	SUPPLIER NAME	CATALOG NUMBER	Docking SCORE	SMILE
1	818.7	MolPort-000-726-878	Vitas-M Laboratory, Ltd.	STL059269	85.13	[O-]S(c(cc1)cc(P(c2ccccc2)(c2ccccc2)=O)c1OCCOc(ccc(S([O-])(=O)=O)c1)c1P(c1ccccc1)(c1ccccc1)=O)(=O)=O.[Na+].[Na+]
2	724.2	MolPort-000-745-258	Pharmeks, Ltd.	PHAR060694	88.64	CC(O)=O.CC(O)=O.c(cc1)ccc1/N=C(\c1nc(cccc2)c2s1)/S[Zn]S/C(/c1nc(cccc2)c2s1)=N/c1ccccc1
3	559.7	MolPort-000-763-160	Vitas-M Laboratory, Ltd.	STL057088	85.43	CCOc(n12)nc(sc3c4CC(C)(C)OC3)c4c2nnc1SCC(NC(c1ccccc1)c1ccccc1)=O
4	720.72	MolPort-001-014-644	ChemBridge Corporation	5162673	85.86	[O-][N+](c(cccc1)c1S(Oc1ccc(C2(c(cccc3)c3-c3c2cccc3)c(cc2)ccc2OS(c(cccc2)c2[N+]([O-])=O)(=O)=O)cc1)(=O)=O)=O
5	617.56	MolPort-001-573-098	Alinda Chemical Trading Company	IBS-L0035866	85.11	O=C(CSc1nc2ccccc2nc1SCC(NCCOc(cc1)ccc1Cl)=O)NCCOc(cc1)ccc1Cl
6	1132.11	MolPort-002-321-025	Vitas-M Laboratory, Ltd.	STK370470	100.5	CC(C)(C1)NC(C)(C)CC1Nc1nc(Nc2cc(S([O-])(=O)=O)c(/C=C/c(ccc(Nc3nc(NC4CC(C)(C)NC(C)(C)C4)nc(Nc(cccc4)c4Cl)n3)c3)c3S([O-])(=O)=O)cc2)nc(Nc(cccc2)c2Cl)n1.[Na+].[Na+]
7	768.695	MolPort-002-685-326	Vitas-M Laboratory, Ltd.	STK668769	84.71	[O-][N+](c(cc1)ccc1Oc(cc1)ccc1C(NNC(c(cc1)ccc1Oc(cc1)ccc1C(NNC(c(cc1)ccc1Oc(cc1)ccc1[N+]([O-])=O)=O)=O)=O)=O)=O
8	722.704	MolPort-002-685-580	No longer in stock	STK009158	82.42	OC(=O)c1ccc(cc1)C(=O)c1ccc2C(=O)N(C(=O)c2c1)C12CC3CC(C1)CC(C3)(C2)N1C(=O)c2ccc(cc2C1=O)C(=O)c1ccc(cc1)C(O)=O
9	840.708	MolPort-002-686-278	No longer in stock	STK669129	86.75	OC(=O)c1ccc(Oc2ccc(NC(=O)c3cc(NC(=O)c4ccc(cc4)[N+]([O-])=O)cc(c3)C(=O)Nc3ccc(Oc4ccc(C(O)=O)c(c4)C(O)=O)cc3)cc2)cc1C(O)=O
10	736.39	MolPort-002-686-752	ChemDiv, Inc.	8003-1519	80.8	COc(cc1)cc(Br)c1OCC(N/N=C/c(o1)ccc1Sc1ccc(/C=N/NC(COc(ccc(OC)c2)c2Br)=O)o1)=O
11	812.72	MolPort-002-689-295	Vitas-M Laboratory, Ltd.	STK669975	89.39	[O-][N+](c1cc(C(Oc2ccc(/C=N/c(cc3)ccc3Sc(cc3)ccc3/N=C/c(cc3)ccc3OC(c3cc([N+]([O-])=O)cc([N+]([O-])=O)c3)=O)cc2)=O)cc([N+]([O-])=O)c1)=O
12	704.564	MolPort-002-697-910	Vitas-M Laboratory, Ltd.	STK672878	81.29	[O-][N+](c1cc(C(Oc2ccc(/C=N/c3cccc(/N=C/c(cc4)ccc4OC(c4cc([N+]([O-])=O)cc([N+]([O-])=O)c4)=O)c3)cc2)=O)cc([N+]([O-])=O)c1)=O
13	660.808	MolPort-002-707-868	Vitas-M Laboratory, Ltd.	STK676473	81.67	OC(CN(CCN(CC(COc1ccccc1)O)CC(COc1ccccc1)O)CC(COc1ccccc1)O)COc1ccccc1
14	654.712	MolPort-002-799-427	Specs	AC-776/15493088	80.04	CCOC(C(C(C(c(cc1)cc(OC)c1OCc1ccccc1)=O)C(OCC)=O)C(c(cc1)cc(OC)c1OCc1ccccc1)=O)=O
15	800.693	MolPort-002-804-724	Specs	AG-205/32455028	87.29	COc(cc(/C=N/c(cc1)ccc1Oc(cc1)ccc1/N=C/c(cc1)cc(OC)c1Oc(ccc([N+]([O-])=O)c1)c1[N+]([O-])=O)cc1)c1Oc(ccc([N+]([O-])=O)c1)c1[N+]([O-])=O
16	644.592	MolPort-002-826-321	Specs	AN-652/13689013	80.08	Cc(cc(C(c1c2cccc1)(c(cc1)cc(C)c1OC(c1cccc([N+]([O-])=O)c1)=O)OC2=O)cc1)c1OC(c1cc([N+]([O-])=O)ccc1)=O
17	622.768	MolPort-002-944-690	No longer in stock	STK092554	85.67	Cc1ccc(cc1)S(=O)(=O)Nc1ccccc1\C=N\c1cccc(c1)\N=C\c1ccccc1NS(=O)(=O)c1ccc(C)cc1
18	649.78	MolPort-003-019-089	ChemDiv, Inc.	K403-0681	82.43	CCOC(c1c(NC(CSc2nnc(CNC(c(cc3)cc(OC)c3OC)=O)n2-c2cc(C)ccc2)=O)sc2c1CCCC2)=O
19	641.78	MolPort-003-019-230	ChemDiv, Inc.	K403-0828	88.73	CCOC(c1c(NC(CSc2nnc(CNC(c3cccs3)=O)n2CCc2ccccc2)=O)sc(C(OCC)=O)c1C)=O
20	625.78	MolPort-003-019-444	ChemDiv, Inc.	K403-1079	86.98	CCOC(c1c(NC(C(C)Sc2nnc(CNC(c3cccs3)=O)n2-c(cccc2)c2OC)=O)sc2c1CCCC2)=O
21	655.8	MolPort-003-019-642	ChemDiv, Inc.	K403-1311	85.08	CCOC(c1c(NC(C(C)Sc2nnc(CNC(c3cccs3)=O)n2CCc2ccccc2)=O)sc(C(OCC)=O)c1C)=O
22	628.466	MolPort-003-814-900	Specs	AG-205/07878024	80.06	[O-][N+](c1cc(C(Oc2cccc(/C=N/N=C/c3cccc(OC(c4cc([N+]([O-])=O)cc([N+]([O-])=O)c4)=O)c3)c2)=O)cc([N+]([O-])=O)c1)=O
23	752.88	MolPort-003-922-543	ChemBridge Corporation	5173140	82.48	Cc(cc1)ccc1S(OCC(COS(c1ccc(C)cc1)(=O)=O)(COS(c1ccc(C)cc1)(=O)=O)COS(c1ccc(C)cc1)(=O)=O)(=O)=O
24	611.752	MolPort-004-443-465	No longer in stock	PB90200957	80.02	Cc1ccccc1Nc1nc(N)nc(CN(CCCSc2ccc(F)cc2)Cc2nc(N)nc(Nc3ccccc3C)n2)n1
25	554.694	MolPort-004-956-103	Alinda Chemical Trading Company	IBS-L0228046	80.75	O=C(CCNc1ccc(Cc2ccncc2)cc1)c(cc1)ccc1C(CCNc1ccc(Cc2ccncc2)cc1)=O
26	684.74	MolPort-004-971-531	Vitas-M Laboratory, Ltd.	STL446585	80.24	CCOC(c(nnn1CCn2nnc(C(OCC)=O)c2Sc2c(C(OCC)=O)nns2)c1Sc1c(C(OCC)=O)nns1)=O
27	637.77	MolPort-005-828-898	UkrOrgSynthesis Ltd. (stock)	PB33381791	85.97	CC(C)(C)c1cc(S(Nc(cc2)ccc2C(Nc(cc2)cc(S(Nc(cc3)ccc3OC)(=O)=O)c2OC)=O)(=O)=O)c(C)cc1
28	580.67	MolPort-005-895-384	UkrOrgSynthesis Ltd. (stock)	PB56917105	83.69	COc(ccc(NC(CSc1nc2ccccc2nc1SCC(Nc(cc1)cc(OC)c1OC)=O)=O)c1)c1OC
29	552.74	MolPort-005-895-385	UkrOrgSynthesis Ltd. (stock)	PB56917104	80.99	CSc(cccc1)c1NC(CSc1nc2ccccc2nc1SCC(Nc(cccc1)c1SC)=O)=O
30	604	MolPort-005-901-954	UkrOrgSynthesis Ltd. (stock)	PB32200435	80.87	COc(cccc1)c1NS(c(cc(cc1)C(Nc2cc(C(Nc3cc(C(F)(F)F)ccc3)=O)ccc2)=O)c1Cl)(=O)=O
31	622.71	MolPort-005-903-398	UkrOrgSynthesis Ltd. (stock)	PB56877937	83.99	CN(C)S(c1cccc(C(Nc(cc2)ccc2Oc(cc2)ccc2NC(c2cccc(S(N(C)C)(=O)=O)c2)=O)=O)c1)(=O)=O
32	720.95	MolPort-005-979-734	Pharmeks, Ltd.	PHAR225437	82.53	CC(C)C(C(NC(CC(C(Cc1ccccc1)NC(OCc1cncs1)=O)O)Cc1ccccc1)=O)NC(N(C)Cc1csc(C(C)C)n1)=O
33	557.05	MolPort-006-069-389	TargetMol	T2325	82.06	CCOc(cc(c1c2)ncc(C#N)c1Nc(cc1)cc(Cl)c1OCc1ncccc1)c2NC(/C=C/CN(C)C)=O
34	647.76	MolPort-006-168-870	Alinda Chemical Trading Company	IBS-L0218259	85.05	CN(C)c1c(cccc2S(NC(Cc(cc3)ccc3OS(c(c3ccc4)cccc3c4N(C)C)(=O)=O)C(O)=O)(=O)=O)c2ccc1
35	813.43	MolPort-006-391-501	TargetMol	T2099	98.88	CN(C)CC[C@H](CSc1ccccc1)Nc(ccc(S(NC(c(cc1)ccc1N1CCN(Cc(cccc2)c2-c(cc2)ccc2Cl)CC1)=O)(=O)=O)c1)c1[N+]([O-])=O
36	606.69	MolPort-007-902-529	ChemDiv, Inc.	K216-2883	83.96	CCOc(cc(cc1)-c2nc(SCC(Nc(cc(cc3)OC)c3OC)=O)nnc2-c(cc2)cc(OCC)c2OC)c1OC
37	682.7	MolPort-007-912-449	ChemDiv, Inc.	K284-5881	80.79	COc(cc1)cc(OC)c1NC(CSC(N1Cc(cc2)ccc2C(NCc(cc2)cc3c2OCO3)=O)=Nc(cc2OCOc2c2)c2C1=O)=O
38	676.81	MolPort-007-913-140	ChemDiv, Inc.	K284-7417	91.07	O=C(CSC(N1CCN2C(SCC(NCc3ccccc3)=O)=Nc(cccc3)c3C2=O)=Nc(cccc2)c2C1=O)NCc1ccccc1
39	686.76	MolPort-007-913-145	ChemDiv, Inc.	K284-7422	82.43	Cc1cc(NC(CCSC(N2CCN3C(SCCC(Nc4noc(C)c4)=O)=Nc(cccc4)c4C3=O)=Nc(cccc3)c3C2=O)=O)no1
40	650.73	MolPort-007-918-933	ChemDiv, Inc.	K403-1277	90.97	CCOC(c1c(NC(C(C)Sc2nnc(CNC(c(cccc3)c3OC)=O)n2-c(cc2)ccc2[N+]([O-])=O)=O)sc2c1CCC2)=O
41	678,86	MolPort-005-819-024	UkrOrgSynthesis Ltd. (stock)	PB32709111	65.99	CCN(CC)c(ccc(NC(c(cc1)ccc1NS(c1c(C)ccc(C(C)(C)C)c1)(=O)=O)=O)c1)c1S(Nc(cccc1)c1OC)(=O)=O
42	688,61	MolPort-005-814-753	UkrOrgSynthesis Ltd. (stock)	PB33657791	73.46	CCN(c1ccccc1)S(c1c(C)ccc(C(Nc(cc2)cc(S(Nc(cc3)cc(Br)c3OC)(=O)=O)c2OC)=O)c1)(=O)=O
43	456,51	MolPort-004-114-467	ENAMINE Ltd.	Z33305721	64.91	CCOc(cc1)ccc1C(Nc(cc1)cc(S(Nc(cc2)ccc2OC)(=O)=O)c1OC)=O
44	579,69	MolPort-009-604-775	UkrOrgSynthesis Ltd. (stock)	PB56647619	64.99	Cc1cc(S(Nc(cccc2)c2C(Nc2cc(S(Nc(cc3)ccc3OC)(=O)=O)c(C)cc2)=O)(=O)=O)c(C)cc1
45	565,66	MolPort-009-604-716	UkrOrgSynthesis Ltd. (stock)	PB56645347	69.28	Cc1cc(S(Nc(cccc2)c2C(Nc2cc(S(Nc(cc3)ccc3OC)(=O)=O)ccc2)=O)(=O)=O)c(C)cc1
46	559,65	MolPort-005-843-509	UkrOrgSynthesis Ltd. (stock)	PB33383136	75.16	COc(cc1)ccc1NS(c(cc(cc1)NC(c2cccc(S(N3CCCCC3)(=O)=O)c2)=O)c1OC)(=O)=O
47	344.26	MolPort-001-525-891	ChemBridge Corporation	5344031		CCN(c1c(C)cccc1)S(c(cc(cc1)Cl)c1Cl)(=O)=O
48	497.31	MolPort-004-009-604	ENAMINE Ltd.	Z56864442		COc(ccc(NC(c(c(F)ccc1)c1F)=O)c1)c1S(Nc(cc1)ccc1Br)(=O)=O
49	430.45	MolPort-004-022-812	ENAMINE Ltd.	Z33305499		COc(cc1)ccc1NS(c(cc(cc1)NC(c(cc2)ccc2F)=O)c1OC)(=O)=O
50	382.43	MolPort-004-053-473	ENAMINE Ltd.	Z31759386		COc(cc1)ccc1NS(c1cc(NC(c2ccccc2)=O)ccc1)(=O)=O
51	412.46	MolPort-009-509-945	ENAMINE Ltd.	Z31759372		COc(cc1)ccc1C(Nc1cccc(S(Nc(cc2)ccc2OC)(=O)=O)c1)=O
52	494.49	MolPort-009-512-473	ENAMINE Ltd.	Z33303510		CCOc(cc1)ccc1NS(c(cc(cc1)NC(c2ccc(C(F)(F)F)cc2)=O)c1OC)(=O)=O
53	432.45	MolPort-028-825-769	ENAMINE Ltd.	Z30528567		Cc(ccc(NC(c1cc(F)cc(F)c1)=O)c1)c1S(Nc(cc1)ccc1OC)(=O)=O
54	410.49	MolPort-003-062-713	Life Chemicals Inc.	F1302-0195		CCN(c1ccccc1)S(c(cc1)ccc1C(Nc(cc1)ccc1OC)=O)(=O)=O
55	430.45	CSSS00026453588	Chemspace	CSSS00026453588		COc1ccc(NS(=O)(=O)c2cc(NC(=O)c3ccccc3F)ccc2OC)cc1
56	426.49	CSSS00026453811	Chemspace	CSSS00026453811		COc1ccc(NS(=O)(=O)c2cc(NC(=O)c3ccc(C)cc3)ccc2OC)cc1
57	437.47	CSSS00026453805	Chemspace	CSSS00026453805		COc1ccc(NS(=O)(=O)c2cc(NC(=O)c3ccc(cc3)C#N)ccc2OC)cc1
58	413.45	CSMS00026453621	Chemspace	CSMS00026453621		COc1ccc(NS(=O)(=O)c2cc(NC(=O)c3cccnc3)ccc2OC)cc1
59	413.45	CSMS00107179889	Chemspace	CSMS00107179889		COC=1C=CC(NS(=O)(=O)C=2C=C(NC(=O)C=3C=CN=CC3)C=CC2OC)=CC1
60	414.43	CSMS00107201763	Chemspace	CSMS00107201763		COC=1C=CC(NS(=O)(=O)C=2C=C(NC(=O)C=3C=NC=CN3)C=CC2OC)=CC1
61	402.42	CSCS00560311843	Chemspace	CSMS00560311843		COC=1C=CC(NS(=O)(=O)C=2C=C(NC(=O)C3=NC=CN3)C=CC2OC)=CC1
62	442.49	CSMS00107696285	Chemspace	CSMS00107696285		COc1ccc(NS(=O)(=O)c2cc(NC(=O)c3cccc(OC)c3)ccc2OC)cc1
63	402.42	CSMS00560339023	Chemspace	CSMS00560339023		COC=1C=CC(NS(=O)(=O)C=2C=C(NC(=O)C3=CC=NN3)C=CC2OC)=CC1
64	414.43	CSMS00592535812	Chemspace	CSMS00592535812		COC=1C=CC(NS(=O)(=O)C=2C=C(NC(=O)C=3N=CC=CN3)C=CC2OC)=CC1
65	414.43	CSMS00592533964	Chemspace	CSMS00592533964		COC=1C=CC(NS(=O)(=O)C=2C=C(NC(=O)C=3C=CN=CN3)C=CC2OC)=CC1
66	414.43	CSMS00592531563	Chemspace	CSMS00592531563		COC=1C=CC(NS(=O)(=O)C=2C=C(NC(=O)C=3C=NC=NC3)C=CC2OC)=CC1
67	446.9	CSMS00107745956	Chemspace	CSMS00107745956		COc1ccc(NS(=O)(=O)c2cc(NC(=O)c3ccccc3Cl)ccc2OC)cc1
68	446.9	CSMS00107745955	Chemspace	CSMS00107745955		COc1ccc(NS(=O)(=O)c2cc(NC(=O)c3cccc(Cl)c3)ccc2OC)cc1
69	446.9	CSC026453620	Chemspace	CSMS00026453620		COc1ccc(NS(=O)(=O)c2cc(NC(=O)c3ccc(Cl)cc3)ccc2OC)cc1
70	430.45	CSMS00107512863	Chemspace	CSMS00107512863		COc1ccc(NS(=O)(=O)c2cc(NC(=O)c3cccc(F)c3)ccc2OC)cc1
71	442.49	CSMS00107696286	Chemspace	CSMS00107696286		COc1ccc(NS(=O)(=O)c2cc(NC(=O)c3ccccc3OC)ccc2OC)cc1
72	442.49	CSMS00107696284	Chemspace	CSMS00107696284		COc1ccc(NS(=O)(=O)c2cc(NC(=O)c3ccc(OC)cc3)ccc2OC)cc1
73	426.49	CSMS00107443814	Chemspace	CSMS00107443814		COc1ccc(NS(=O)(=O)c2cc(NC(=O)c3cccc(C)c3)ccc2OC)cc1
74	426.49	CSMS00618492065	Chemspace	CSMS00618492065		COC=1C=CC(NS(=O)(=O)C=2C=C(NC(=O)C=3C=CC=CC3C)C=CC2OC)=CC1
75	437.47	CSMS00107625408	Chemspace	CSMS00107625408		COc1ccc(NS(=O)(=O)c2cc(NC(=O)c3cccc(c3)C#N)ccc2OC)cc1
76	437.47	CSCS06738094020	Chemspace	CSCS06738094020		COC=1C=CC(NS(=O)(=O)C=2C=C(NC(=O)C=3C=CC=CC3C#N)C=CC2OC)=CC1
77	480.46	CSMS00103602416	Chemspace	CSMS00103602416		COc1ccc(NS(=O)(=O)c2cc(NC(=O)c3cccc(c3)C(F)(F)F)ccc2OC)cc1
78	480.46	CSMS00103602407	Chemspace	CSMS00103602407		COc1ccc(NS(=O)(=O)c2cc(NC(=O)c3ccc(cc3)C(F)(F)F)ccc2OC)cc1
79	480.46	CSMS00103602421	Chemspace	CSMS00103602421		COc1ccc(NS(=O)(=O)c2cc(NC(=O)c3ccccc3C(F)(F)F)ccc2OC)cc1
80	400.42	CSCS06726396886	Chemspace	CSMS06726396886		COc1ccc(NS(=O)(=O)c2cccc(NC(=O)c3ccc(F)cc3)c2)cc1
81	418.41	CSMS06900093034	Chemspace	CSMS06900093034		COC=1C=CC(NS(=O)(=O)C=2C=CC=C(NC(=O)C=3C=CC(F)=CC3F)C2)=CC1
82	470.54	CSMS00103602403	Chemspace	CSMS00103602403		COC=1C=CC(NS(=O)(=O)C=2C=C(NC(=O)C=3C=CC(OC(C)C)=CC3)C=CC2OC)=CC1
83	470.54	CSMS01045655232	Chemspace	CSMS01045655232		CCCOC=1C=CC(=CC1)C(=O)NC=2C=CC(OC)=C(C2)S(=O)(=O)NC=3C=CC(OC)=CC3
84	448.44	CSMS00107767686	Chemspace	CSMS00107767686		COC=1C=CC(NS(=O)(=O)C=2C=C(NC(=O)C=3C=CC(F)=CC3F)C=CC2OC)=CC1
85	455	CSMS00658163031	Chemspace	CSMS00658163031		CCCC=1C=CC(=CC1)C(=O)NC=2C=CC(OC)=C(C2)S(=O)(=O)NC=3C=CC(OC)=CC3

## Sheet: Legend
Dataset EV1: List of the best-ranked compounds that were obtained from the virtual screening of the CA hexamer - TRN-1 interface and tested on HeLa-R5-Luc cells in Fig. 1A. For each compound are listed the molecular weight (MW), purchase identifier number, supplier name, catalogue number, docking score and simplified molecular-input line-entry system (SMILES). Compounds 8, 9, 17 and 24 were not c…
