# Supplementary material for: A new class of capsid-targeting inhibitors that specifically block HIV-1 nuclear import
Source: EMBO Mol Med. 2024 Oct 2;16(11):13. doi: 10.1038/s44321-024-00143-w (PMC11555092; doi:10.1038/s44321-024-00143-w)
Supplement: Supplementary file 9 — Movie EV1 [file 44321_2024_143_MOESM9_ESM.zip]

Archive with 4 entries (4 files):
- Movie EV1.mp4
- __MACOSX/._Movie EV1.mp4
- Movie EV1.rtf
- __MACOSX/._Movie EV1.rtf
