# Supplementary material for: A new class of capsid-targeting inhibitors that specifically block HIV-1 nuclear import
Source: EMBO Mol Med. 2024 Oct 2;16(11):13. doi: 10.1038/s44321-024-00143-w (PMC11555092; doi:10.1038/s44321-024-00143-w)
Supplement: Supplementary file 10 — Source data Fig. 1 [file 44321_2024_143_MOESM10_ESM.zip]

Archive with 36 entries (29 files):
- Figure 1/
- __MACOSX/._Figure 1
- Figure 1/.DS_Store
- __MACOSX/Figure 1/._.DS_Store
- Figure 1/1F/
- __MACOSX/Figure 1/._1F
- Figure 1/1A/
- __MACOSX/Figure 1/._1A
- Figure 1/1B/
- __MACOSX/Figure 1/._1B
- Figure 1/1E/
- __MACOSX/Figure 1/._1E
- Figure 1/1D/
- __MACOSX/Figure 1/._1D
- Figure 1/1C/
- __MACOSX/Figure 1/._1C
- Figure 1/1F/H27 50.jpg
- __MACOSX/Figure 1/1F/._H27 50.jpg
- Figure 1/1F/.DS_Store
- __MACOSX/Figure 1/1F/._.DS_Store
- Figure 1/1F/H27 0_1.jpg
- __MACOSX/Figure 1/1F/._H27 0_1.jpg
- Figure 1/1F/H27 0_01.jpg
- __MACOSX/Figure 1/1F/._H27 0_01.jpg
- Figure 1/1F/H27 10.jpg
- __MACOSX/Figure 1/1F/._H27 10.jpg
- Figure 1/1A/1A.xlsx
- __MACOSX/Figure 1/1A/._1A.xlsx
- Figure 1/1B/1B quantif.xlsx
- __MACOSX/Figure 1/1B/._1B quantif.xlsx
- Figure 1/1E/1E quantif.xlsx
- __MACOSX/Figure 1/1E/._1E quantif.xlsx
- Figure 1/1D/1D quantif.xlsx
- __MACOSX/Figure 1/1D/._1D quantif.xlsx
- Figure 1/1C/1C quantif.xlsx
- __MACOSX/Figure 1/1C/._1C quantif.xlsx
