# Supplementary material for: A new class of capsid-targeting inhibitors that specifically block HIV-1 nuclear import
Source: EMBO Mol Med. 2024 Oct 2;16(11):13. doi: 10.1038/s44321-024-00143-w (PMC11555092; doi:10.1038/s44321-024-00143-w)
Supplement: Supplementary file 10 — Source data Fig. 1 [file 44321_2024_143_MOESM10_ESM.zip › Figure 1/1A/1A.xlsx]

## Sheet: Sheet1
Raw values
µM	Molecule 1		Molecule 2		Molecule 3		Molecule 4		Molecule 5		Molecule 6		Molecule 7		Molecule 10		Molecule 11		Molecule 12		Molecule 13		Molecule 14		Molecule 15		Molecule 16		Molecule 18		Molecule 19		Molecule 20		Molecule 21		Molecule 22		Molecule 23		Molecule 25		Molecule 26		Molecule 27		Molecule 28		Molecule 29
1	102.432	99.3602	57.0726	74.1812	103.812	110.881	80.2073	79.4693	123.506	105.238	84.2087	93.1292	96.904	111.675	124.771	81.6296	119.554	94.119	89.4313	92.7	117.642	114.101	87.5679	107.331	91.8448	87.2033	119.445	96.434	111.21	103.257	110.128	113.148	86.5956	113.873	101.073	107.541	100.024	98.0398	71.6088	90.0598	68.0179	102.936	110.958	111.078	71.0409	90.5195	123.809	130.659	100.143
5	91.8474	77.7675	53.6666	54.6601	76.6095	73.0143	105.368	88.2852	112.971	104.349	82.5459	82.4012	107.952	115.889	128.997	111.289	70.8067	86.9475	81.2911	68.0593	111.937	83.4096	121.926	117.958	90.9445	75.9697	91.7687	107.376	157.854	137.63	97.6414	93.9609	134.925	132.998	151.55	121.93	88.0243	77.1736	94.7045	102.903	103.499	91.8522	124.588	156.286	35.5959	42.7217	135.661	103.702	37.8827
10	92.5718	101.896	34.0421	37.6959	88.5997	72.2828	90.046	89.2212	112.638	122.047	65.5786	60.3115	102.174	102.229	92.5623	89.5603	65.6179	61.5851	87.2463	69.9252	31.5536	40.443	74.0767	86.3619	76.2185	89.0706	107.943	128.7	138.385	158.773	115.902	89.156	108.617	196.554	116.622	121.977	86.5574	65.5595	62.6434	90.6664	138.828	92.219	142.081	143.087	23.3509	27.7433	103.794	90.0009	41.4334
50	95.6472	93.9704			51.4665	34.3826	97.3644	90.6941	96.0903	95.9821	23.6787	20.057	90.5516	81.6356	107.498	111.952	56.2843	58.3388	69.3246	84.0764			104.224	94.2962	96.2708	108.903	120.411	164.039	137.396	138.667	84.1991	101.768	136.457	140.524	108.633	139.281	62.122	62.9837	58.2571	52.0889	86.3956	76.1643	124.194	105.768	4.55539	4.53454	75.1147	66.8123	15.9556
[truncated: 23 more columns]
