# Supplementary material for: A new class of capsid-targeting inhibitors that specifically block HIV-1 nuclear import
Source: EMBO Mol Med. 2024 Oct 2;16(11):13. doi: 10.1038/s44321-024-00143-w (PMC11555092; doi:10.1038/s44321-024-00143-w)
Supplement: Supplementary file 10 — Source data Fig. 1 [file 44321_2024_143_MOESM10_ESM.zip › Figure 1/1B/1B quantif.xlsx]

## Sheet: Sheet1
µM	H27																40						31
1	65.7363	83.7604	64.6287	79.4662	132.745		101.446	167.427	89.3734	90.5558	41.9639	49.9013	42.9211	236.859	95.839	36.2031	100.509	107.941	199.9	144.634	116.706	108.131	126.619	165.847	111.901	49.4186	146.931	46.6087	84.7032	72.565
5	32.163	38.6016	29.1694	30.695	18.4673	56.7306	39.9328	88.9102	14.1424	36.2049	15.0432	14.0964	98.5472	104.17	22.4994	8.04947	120.862	102.512		96.5976	111.465	38.4072	162.041	161.532	51.6894	42.9222	113.45	75.134	51.6006	64.1682
10	18.783	22.3161	16.4985	12.8506		40.7274	15.1639	31.3601	14.0361	7.97791	4.96844	3.59441	40.0991	65.2581	6.29424	6.55417	101.019	86.4937	121.933		125.802	35.2368	126.869	146.114	65.3719	119.276	61.6343	28.2849	62.4218	47.3646
50	3.15138	3.13696	2.23633	2.3353	2.04153	3.70088	1.42092	6.32198	0.630973	2.63539	0.155347	0.162043	4.59952	2.21273	1.2745	1.09283	95.2923	88.9885	151.592	49.6073	43.0099	35.2817	93.0892	92.2924	16.4766	47.2115	64.5243	38.8946	43.4901	38.4446
