# Supplementary material for: A new class of capsid-targeting inhibitors that specifically block HIV-1 nuclear import
Source: EMBO Mol Med. 2024 Oct 2;16(11):13. doi: 10.1038/s44321-024-00143-w (PMC11555092; doi:10.1038/s44321-024-00143-w)
Supplement: Supplementary file 10 — Source data Fig. 1 [file 44321_2024_143_MOESM10_ESM.zip › Figure 1/1E/1E quantif.xlsx]

## Sheet: Sheet1
Concentration (M)	H27
1.85185e-08	60.0472	116.836	90.6849	67.8358	148.423	89.0201	106.258	93.1847	127.71
1.85185e-07	115.244	123.185	101.573	103.34	94.6115	162.225	61.4928	78.3401	113.449
5.55556e-07	104.798	65.0393	105.36	55.6046	124.085	108.45	128.009	68.2177	72.5719
1.66667e-06	124.087		98.2983	48.6514	55.0836	54.0792	91.9346	83.7109	98.7076
5e-06	134.261	48.7263	25.9398	28.0165	24.389	75.3419	53.1993	35.826	43.7085
2.5e-05	10.1532	9.188	22.7282	14.1633	12.4084	11.9132	3.79417	7.32626	5.98991
