# Supplementary material for: A new class of capsid-targeting inhibitors that specifically block HIV-1 nuclear import
Source: EMBO Mol Med. 2024 Oct 2;16(11):13. doi: 10.1038/s44321-024-00143-w (PMC11555092; doi:10.1038/s44321-024-00143-w)
Supplement: Supplementary file 10 — Source data Fig. 1 [file 44321_2024_143_MOESM10_ESM.zip › Figure 1/1D/1D quantif.xlsx]

## Sheet: Sheet1
µM	H27			40			31
0.1	117.05	156.3	112.81	109.71	110.85	124.81	102.72	108.9
0.5	114.76	74.5	112.63	122.83	125.54	127.1	98.42	109.61
1	120.12	204.87	111.21	147.98	142.45	143.65	102.58	100
5	102.55	91.26	98.58	163.51	147.68	147.98	103.3	93.06
10	87.74	73.64	87.37	152.56	148.35	135.89	120.34	111.21
50	39.48	32.52	31.67	144.67	139.74	107.96	150.14	158.54
