# Supplementary material for: A new class of capsid-targeting inhibitors that specifically block HIV-1 nuclear import
Source: EMBO Mol Med. 2024 Oct 2;16(11):13. doi: 10.1038/s44321-024-00143-w (PMC11555092; doi:10.1038/s44321-024-00143-w)
Supplement: Supplementary file 10 — Source data Fig. 1 [file 44321_2024_143_MOESM10_ESM.zip › Figure 1/1C/1C quantif.xlsx]

## Sheet: Sheet1
µM	H27				40				31
0.1	102.6	103.48	127.16	108.6	110.5	104.19	108	105.02	101.33	109.45	106.28
0.5	102.18	103.11	70.66	100.5	117.08	115.18	106.64	120.07	95.32	96.52	109.3
1	97.87	77.52	145.68	104.67	124.77	115.38	107.98	91.89	103.9	93.73	105.82
5	88.19	42.29	95.8	102.73	118.06	115.52	100.71	100	101.98	86.47	95.74
10	84.87	43.55	93.84	90.75	120.56	108.83	98.34	104.67	122.46	100.99	94.9
50		23.99	44.48	41.27	110.97	98.61		94.91	131.78	129.49	97.85
