# Supplementary material for: A new class of capsid-targeting inhibitors that specifically block HIV-1 nuclear import
Source: EMBO Mol Med. 2024 Oct 2;16(11):13. doi: 10.1038/s44321-024-00143-w (PMC11555092; doi:10.1038/s44321-024-00143-w)
Supplement: Supplementary file 11 — Source data Fig. 2 [file 44321_2024_143_MOESM11_ESM.zip]

Archive with 42 entries (34 files):
- Figure 2/
- __MACOSX/._Figure 2
- Figure 2/.DS_Store
- __MACOSX/Figure 2/._.DS_Store
- Figure 2/2G/
- __MACOSX/Figure 2/._2G
- Figure 2/2A/
- __MACOSX/Figure 2/._2A
- Figure 2/2F/
- __MACOSX/Figure 2/._2F
- Figure 2/2C/
- __MACOSX/Figure 2/._2C
- Figure 2/2D/
- __MACOSX/Figure 2/._2D
- Figure 2/2E/
- __MACOSX/Figure 2/._2E
- Figure 2/2B/
- __MACOSX/Figure 2/._2B
- Figure 2/2G/2G quantif.xlsx
- __MACOSX/Figure 2/2G/._2G quantif.xlsx
- Figure 2/2A/2A quantif.xlsx
- __MACOSX/Figure 2/2A/._2A quantif.xlsx
- Figure 2/2F/.DS_Store
- __MACOSX/Figure 2/2F/._.DS_Store
- Figure 2/2F/H27 Nup214.tif
- __MACOSX/Figure 2/2F/._H27 Nup214.tif
- Figure 2/2F/H27 CA.tif
- __MACOSX/Figure 2/2F/._H27 CA.tif
- Figure 2/2F/H27 merge.tif
- __MACOSX/Figure 2/2F/._H27 merge.tif
- Figure 2/2C/2C quantif.xlsx
- __MACOSX/Figure 2/2C/._2C quantif.xlsx
- Figure 2/2D/Composite 40.tif
- __MACOSX/Figure 2/2D/._Composite 40.tif
- Figure 2/2D/Composite H27.tif
- __MACOSX/Figure 2/2D/._Composite H27.tif
- Figure 2/2D/2D quantif.xlsx
- __MACOSX/Figure 2/2D/._2D quantif.xlsx
- Figure 2/2E/2E quantif.xlsx
- __MACOSX/Figure 2/2E/._2E quantif.xlsx
- Figure 2/2B/2B quantif.xlsx
- __MACOSX/Figure 2/2B/._2B quantif.xlsx
