# Supplementary material for: A new class of capsid-targeting inhibitors that specifically block HIV-1 nuclear import
Source: EMBO Mol Med. 2024 Oct 2;16(11):13. doi: 10.1038/s44321-024-00143-w (PMC11555092; doi:10.1038/s44321-024-00143-w)
Supplement: Supplementary file 11 — Source data Fig. 2 [file 44321_2024_143_MOESM11_ESM.zip › Figure 2/2G/2G quantif.xlsx]

## Sheet: Sheet1
H27 25 µM	H27 5 µM	H27 1.7 µM	H27 0.6 µM	H27 0.19 µM	PF74 5 µM	PF74 1.7 µM	PF74 0.6 µM	PF74 0.19 µM	PF74 0.06 µM	LEN 50 nM	LEN 16.7 nM	LEN 5.6 nM	LEN 1.9 nM	LEN 0.6 nM	DRV 5 µM	DMSO
83.7084	87.3059	78.3121	67.7721	100.172	7.55463	34.4857	69.1821	101.12	88.8036	2.92485	40.306	43.4905	53.8328	71.1369	6.68256	99.6897
83.2385	82.43	73.8556	79.1609	102.304	9.17627	37.4008	93.1051	119.12	99.9298	4.29663	50.6483	48.6103	62.1272	86.5059	7.21168	100.131
77.3975	73.7343	79.1306	72.4357	97.8044	9.40654	33.7606	71.8963	108.43	97.6908	3.94879	51.1285	52.7697	60.0402	88.4754	8.86762	91.0671
	90.4616	57.9713	96.573	71.795	2.68088	20.4073	37.1638	85.0003	86.849	1.2537	6.15451	23.957	39.1989	103.622	0.715748	98.4698
	86.3133	61.4167	61.7703	84.4582	3.15098	21.9298	25.769	109.537	94.07	1.39046	3.39638	28.8616	34.64	96.66	0.686102	107.127
	102.877	64.5507	75.0879	80.0388	5.95892	18.0483	28.1429	68.1633	100.931	0.657241	3.67751	27.644	30.6301	82.6642	0.876685	103.516
																97.8917
																105.912
																107.22
																122.942
																137.144
																132.196
																103.802
																90.9042
																105.293
