# Supplementary material for: A new class of capsid-targeting inhibitors that specifically block HIV-1 nuclear import
Source: EMBO Mol Med. 2024 Oct 2;16(11):13. doi: 10.1038/s44321-024-00143-w (PMC11555092; doi:10.1038/s44321-024-00143-w)
Supplement: Supplementary file 11 — Source data Fig. 2 [file 44321_2024_143_MOESM11_ESM.zip › Figure 2/2A/2A quantif.xlsx]

## Sheet: LRT actin HIV VSVG
µM	H27										40					31
0.1							101.544	99.2255	114.127	115.112				121.544	104.78							132.34	125.251	84.3201	67.938
0.5							108.385	106.032	85.5258	60.8385				97.9779	95.7315							97.8802	106.367	57.5653	37.8117
1	65.1189	86.9819	67.4749	114.529	108.157	94.477	86.1091	73.359	77.5341	74.0955	92.5088	90.4809	105.43	131.449	120.539	89.8188	106.455	135.794	126.126	109.059	127.866	147.483	146.262	74.0703	77.0466
5	57.7227	58.4633	48.7192	129.813	160.341	148.292	109.377	101.963	63.3023	61.7735	96.0047	149.277	102.109	89.5322	86.7055	63.7705	40.5003	56.0371	78.8455	62.6761	69.4468	97.9479	117.884	80.0144	49.3152
10	98.4701	69.8136	95.8162	175.887	193.017	183.951	104.314	100.402	67.085	57.1892	97.5943	158.337	129.362	113.472	97.9247	78.8237	74.7197	87.8274	73.1156	79.3906	76.0507	90.2427	69.7214	75.0598	76.613
50	71.3003	67.7312	56.4611	140.23	141.763	131.086	73.7316	70.9503	58.5963	58.2011		140.14	148.352	86.2066	101.705	64.8907	87.1955	99.8078	149.966	139.594	130.257	141.72	139.698	273.561	214.001

## Sheet: LRT actin NL43
µM	H27						40				31
0.1	147.255	124.38	102.734	111.798	72.4783	80.3976	150.864	158.092	124.563	145.616	114.801	105.713	123.304	102.944
0.5	157.822	160.179	86.8602	80.3932	74.4053	84.8864	132.921	146.109	101.374	88.2729	113.259	113.58	72.2455	69.1539
1	89.7805	99.3377	102.24	104.33	71.4484	75.3485	117.016	118.867	71.6011	71.8043	103.134	114.891	75.6051	74.3791
5	141.745	168.969	90.0809	92.408	70.9301	69.9532	139.689	153.823	64.4982	62.2618	101.497	97.0482	66.9605	68.5784
10	107.944	86.9882	77.5868	85.3095	99.9693	100.199	139.497	136.088	102.909	97.5251	82.7809	91.892	68.0759	63.658
50	107.813	104.856	33.5495	27.8538	80.699	87.5558	165.065	153.196	105.954	106.116	90.0672	72.2326	96.2536	92.6784

## Sheet: LRT actin BaL
µM	H27					40				31
0.1	121.7	113.755	107.441	80.6863	126.838	104.434	100.861	82.6441	115.841	100.492	61.7658	57.4367	137.36
0.5	117.647	112.055	109.071	64.4878	114.544	122.77	152.255	56.744	54.4163	98.7732	118.033	81.1015	175.402
1	103.447	77.8605	66.0071	66.2415	60.8108	75.8719	92.9933	75.5184	70.0441	148.393	138.21	126.772	147.797
5	59.2612	116.687	144.419	37.1412	41.3004	101.043	110.975	54.4372	59.3765	64.6235	64.5059	57.3198	91.409
10	28.3079	110.262	69.0093	56.0743	51.7516	95.4535	93.2199	71.7943	64.4234	80.0484	56.5211	58.079	98.936
50	46.5239	96.5322	80.8536	72.3704	70.3282	128.379	140.438	58.503	62.308	129.088	131.851	105.461	155.634
