# Supplementary material for: A new class of capsid-targeting inhibitors that specifically block HIV-1 nuclear import
Source: EMBO Mol Med. 2024 Oct 2;16(11):13. doi: 10.1038/s44321-024-00143-w (PMC11555092; doi:10.1038/s44321-024-00143-w)
Supplement: Supplementary file 11 — Source data Fig. 2 [file 44321_2024_143_MOESM11_ESM.zip › Figure 2/2C/2C quantif.xlsx]

## Sheet: Alu HIV VSVG
µM	H27							40					31
0.1				115.06	83.6472	100.491	102.602				120.611	93.9756				141.676	108.117	82.9383	54.3409
0.5				90.3671	90.3671	66.296	60.1649				79.8044	64.3735				74.9	75.9455	61.2215	60.3786
1	49.1	43.3	41	71.4287	71.9256	41.3125	42.1806	88.5	75.5	78	86.5429	78.5393	90.5	86	75.5	101.341	143.318	100.15	101.548
5	31.3	25.5	37.05	58.4155	53.0132	5.65662	18.3784	47.8	54	62.5	64.2927	69.3865	77.5	78	94	54.4696		71.7484	66.9436
10	20.5	20.3	17.55	30.515	38.3578	21.9737	19.1293	63	50	74	139.611	73.7855	84.5	76.5	122	69.5548	43.4137	63.8549	59.9931
50	11.25	7.5	11.55	10.9794	13.239	23.175	23.4985	78.5	82	72.5	103.071	69.9133	88	106	119.5	102.177	68.3525	124.906	111.022

## Sheet: Alu NL43
µM	H27						40				31
0.1	102.905		42.5752	45.631			100.522		65.6293	96.0869
0.5	129.573	105.978	47.3872	73.8449			189.507	125.028	71.5413	71.0471
1	51.8915	54.8503	33.0581	45.4729	57.0645	53.9863	130.565	112.099	57.552	52.5928	112.052	64.8045	65.0464	37.6192
5	57.1926	32.8485	31.7011	25.9284	34.9454	49.0788	167.144	52.5256	30.9261	51.6521	69.0099	65.7414	55.3394	52.7184
10	24.3168	8.59728	19.7272	16.1349	20.409	26.3756	154.444	96.3987	73.6754	123.051	62.2935	73.0599	49.2398	57.7502
50	9.98154		6.78835	8.83396	21.4146	22.4792	132.256	123.399	56.9651	64.9837	100.112	80.7545	88.3225	71.2446

## Sheet: Alu BaL
µM	H27						40		31
0.1							122.187	61.0936
0.5	164.49	128.165					136.712	158.133
1	93.6278		33.4453	39.4986	39.0978	46.1742	95.9829		108.337	110.613
5	81.3929	62.5454	19.1919	19.0593	11.6796	11.5989
10	37.9278	40.3692	14.8057	14.007	25.4676	24.0938	111.998	146.761	114.508	117.727
50	15.6279	27.0218	17.3595	18.3493	19.4814	20.5922	141.302	115.571	149.486	181.505	68.7371	83.4602
