# Supplementary material for: A new class of capsid-targeting inhibitors that specifically block HIV-1 nuclear import
Source: EMBO Mol Med. 2024 Oct 2;16(11):13. doi: 10.1038/s44321-024-00143-w (PMC11555092; doi:10.1038/s44321-024-00143-w)
Supplement: Supplementary file 11 — Source data Fig. 2 [file 44321_2024_143_MOESM11_ESM.zip › Figure 2/2D/2D quantif.xlsx]

## Sheet: Sheet1
Ctrl	H27
18	0.72
3.75	0.4667
3.1	0.3571
3.2	0.0857
6.1905	0.2333
4.8	0.6667
	0.6667
	0.4375
	0.5
	0.6364
