# Supplementary material for: A new class of capsid-targeting inhibitors that specifically block HIV-1 nuclear import
Source: EMBO Mol Med. 2024 Oct 2;16(11):13. doi: 10.1038/s44321-024-00143-w (PMC11555092; doi:10.1038/s44321-024-00143-w)
Supplement: Supplementary file 11 — Source data Fig. 2 [file 44321_2024_143_MOESM11_ESM.zip › Figure 2/2E/2E quantif.xlsx]

## Sheet: Sheet1
Time of addition	H27				NVP				RAL
-2	1.31883	1.63005	10.4521	9.40594	-0.058749	0.1486	0.0812363	0.0627735	0.728555	0.784598	-0.0573982	0.466942
0	3.59857	-0.159504	4.67962	11.8298	0.0380141	-0.0380141	0.118162	0.0516958	0.427325	0.084064	0.172194	0.401787
2	1.01538	-1.01538	-1.55987	1.55987	0.058749	0.0103675	0.00369256	-0.00369256	0.252192	0.133101	0.153579	-0.134963
4	4.96019	1.8946	11.4655	16.7336	0.058749	0.411243	0.306482	0.254786	-0.0980747	0.0980747	-0.11945	0.11945
6	30.1852	15.2385	24.1547	41.7897	6.9704	11.6219	9.05046	6.62814	0.889678	0.93171	1.0099	0.795818
8	56.4606	43.2256	59.6114	58.0983	24.5951	21.0218	27.1071	31.2907	4.5955	3.4116	5.10844	5.64829
10	81.4677	86.2995	100.36	99.6404	78.5336	73.4466	104.045	95.9548	46.7746	43.5171	77.4984
24	100	100	100.135	85.8958	100	100	109.562	72.9502	100	100	107.922	92.0784
