# Supplementary material for: A new class of capsid-targeting inhibitors that specifically block HIV-1 nuclear import
Source: EMBO Mol Med. 2024 Oct 2;16(11):13. doi: 10.1038/s44321-024-00143-w (PMC11555092; doi:10.1038/s44321-024-00143-w)
Supplement: Supplementary file 11 — Source data Fig. 2 [file 44321_2024_143_MOESM11_ESM.zip › Figure 2/2B/2B quantif.xlsx]

## Sheet: Nuclear import HIV VSVG
µM	H27								40				31
0.01					98.6897	108.41	91.6335	108.217			83.8668	106.543	98.5942	118.776
0.05					100.112	121.241	96.1312	98.0512			102.278	82.9814	103.46	107.194
0.1					99.5984	121.392	89.1281	94.7951			104.434	111.648	96.8106	102.348
0.5					77.7158	96.6195	81.9411	90.5909			96.9643	114.996	86.3704	99.6351
1	58.3496	64.4358	59.949	57.4897	67.9928	83.378	69.2154	77.6181	115.521	122.57	89.77	99.4088	84.6767	97.0318
5	22.5195	24.2164	25.4091	29.37	31.049	37.6253	34.7138	38.5972	72.4072	73.1305	79.8007	90.0337	70.3315	77.8183
10	10.7403	10.723	20.7249	21.8028	16.2273	16.1791	20.4444	22.9108	60.9427	83.3975	72.8951	67.2064	53.2309	61.2393
50	0.563539	0.512309	0.776867	0.958443	0.596302	0.688449	1.16192	1.59693	37.413	59.4794	46.7038	54.988	46.7706	40.7368

## Sheet: Nuclear import NL43
µM	H27				40				31
0.1	87.0477	62.7831	55.8338	45.7938	123.322	92.6174	152.482	123.621	100.786	121.589	134.913	133.648	118.019	89.6137
0.5	73.2339	73.1128	37.6538	40.4737	98.3102	85.8809	112.065	141.824	75.1714	178.573	84.1219	69.3544	70.9312	58.9926
1	81.3684	91.7205	12.4382	10.2653	79.0909	73.2251	72.0374	78.8423	51.446	57.2331	70.4019	71.723	50.4395	33.9108
5	66.6685	58.0065	25.9473	31.0379	146.399	98.6565	61.719	60.8843	55.5565	65.4112	90.1499	81.9311	88.562	114.984
10	38.8576	40.742	22.9547	17.7284	86.9575	78.3147	101.181	123.493	60.7529	83.822	58.7464	58.0297	59.9222	91.4066
50	7.22593	8.36764	3.48035	5.43687	105.938	74.3966	121.541	95.2176	68.9399	67.8096	67.1134	63.699	97.084	47.7139

## Sheet: Nuclear import BaL
µM	H27						40				31
0.1	111.995	156.506	51.0274	43.8325	64.9773	61.4004	134.296	118.147	86.4562	58.3376	131.293	123.712	106.445	72.4601	76.4336	181.02
0.5	97.4809	83.7451	28.9223	33.2448	38.0968	43.9366	135.344	124.192	51.8242	72.5742	119.446	114.355	27.67	43.4928	183.581	282.944
1	61.3695	53.27	44.1699	38.7163	44.2015	44.5783	86.8795	91.9157	63.1132	72.27	160.867	122.22	63.3595	66.7634	155.737	155.044
5	43.7994	49.6486	31.5964	22.0298	21.8072	19.667	99.707	90.7463	43.1336	47.3931	79.2472	46.5998	53.6835	55.5726	95.3777	89.8674
10	23.3762	30.2554	27.9367	28.1353	29.7746	29.1012	69.6544	62.8083	50.9633	47.1855	50.5036				86.2	68.1399
50	5.16072	5.63742	3.96787	5.17007	14.4807	18.7829	95.8903	101.97	26.3526	24.4548	172.314	127.342	76.7022	54.5148	145.617	143.896
