# Supplementary material for: A new class of capsid-targeting inhibitors that specifically block HIV-1 nuclear import
Source: EMBO Mol Med. 2024 Oct 2;16(11):13. doi: 10.1038/s44321-024-00143-w (PMC11555092; doi:10.1038/s44321-024-00143-w)
Supplement: Supplementary file 12 — Source data Fig. 3 [file 44321_2024_143_MOESM12_ESM.zip › Figure 3/3A/3A quantif.xlsx]

## Sheet: Sheet1
HIV-1	µM	H27			31
	0.5	91.41	94.1087	90.25	100.05	99.763	95.53
	2	86.34	92.2296	84.02	90.87	93.6855	114.35
	10	56.69	72.6934	52.36	72.19	72.2533	119.7
	50	36.6	47.7569	39.21	79.62	86.169	105.48
SIVmac	µM	H27			31
	0.5	100.74	94	100.738	104.43	100.76	104.431
	2	93.6	94.76	93.6	124.86	106	124.862
	10	110.52	95.45	110.523	116.49	91.49	116.492
	50	108.86	102.74	108.862	93.35	90.03	93.3538
SIVmon	µM	H27			31
	0.5	73.88	97.39	79.95	101.29	96.29	99
	2	87.33	95.6	100.5	104.13	101.1	103.21
	10	55.75	78.98	63.16	102.5	79.12	101
	50	44.83	56.73	24.81	98.73	89.29	102.68
SIVmnd2	µM	H27				31
	0.5	68.79	64.31	99.34	99.46	77.07	84.39	99.66	99.93
	2	79.62	57.73	99.12	99.13	75.8	64.66	100.11	101.05
	10	91.08	38.76	100.12	102.27			100.24	102.38
	50			99.77	102.02		107.64	99.86	102.53
SIVagm	µM	H27			31
	0.5	97.76	45.29	99.03	99.88	88.63	100.84
	2	99.63	60.78	100.3	102.95	60.78	101.06
	10	101.36		100.49	99.05		97.09
	50	89.84	61.76	87.9	90.48		82.36
HIV-2	µM	H27			31
	0.5	77.67	79.3	82.25	118.76	111.58	76.74
	2	86.94	87.19	101.68	97.24	91.38	75.06
	10	94.79	91.77	112.71	91.98	87.07	62.11
	50			81.53			91.37
SIVcol	µM	H27		31
	0.5	72.46	91.19	71.01	84.41
	2	86.32	90.85	92.29	104.75
	10	95.37	105.76	100.11	85.76
	50	90.45	96.27	103.17
SIVgsn	µM	H27				31
	0.5	83.91	86.32	106.28	56.76	100.72	96.72	102.66	47.3
	2	72.33	89	92.27	41.89	100.27	95.05	94.69	44.59
	10	84.92	71.66	82.37	14.86	99.56	78.02
	50		44.83		23.65	103.19
