# Supplementary material for: A new class of capsid-targeting inhibitors that specifically block HIV-1 nuclear import
Source: EMBO Mol Med. 2024 Oct 2;16(11):13. doi: 10.1038/s44321-024-00143-w (PMC11555092; doi:10.1038/s44321-024-00143-w)
Supplement: Supplementary file 13 — Source data Fig. 4 [file 44321_2024_143_MOESM13_ESM.zip]

Archive with 20 entries (15 files):
- Figure 4/
- __MACOSX/._Figure 4
- Figure 4/.DS_Store
- __MACOSX/Figure 4/._.DS_Store
- Figure 4/4B/
- __MACOSX/Figure 4/._4B
- Figure 4/4C/
- __MACOSX/Figure 4/._4C
- Figure 4/4D/
- __MACOSX/Figure 4/._4D
- Figure 4/4A/
- __MACOSX/Figure 4/._4A
- Figure 4/4B/4B quantif.xlsx
- __MACOSX/Figure 4/4B/._4B quantif.xlsx
- Figure 4/4C/assembly_assay.xlsx
- __MACOSX/Figure 4/4C/._assembly_assay.xlsx
- Figure 4/4D/Dissassembly_assay.xlsx
- __MACOSX/Figure 4/4D/._Dissassembly_assay.xlsx
- Figure 4/4A/4A quantif.xlsx
- __MACOSX/Figure 4/4A/._4A quantif.xlsx
