# Supplementary material for: A new class of capsid-targeting inhibitors that specifically block HIV-1 nuclear import
Source: EMBO Mol Med. 2024 Oct 2;16(11):13. doi: 10.1038/s44321-024-00143-w (PMC11555092; doi:10.1038/s44321-024-00143-w)
Supplement: Supplementary file 13 — Source data Fig. 4 [file 44321_2024_143_MOESM13_ESM.zip › Figure 4/4B/4B quantif.xlsx]

## Sheet: Sheet1
	DMSO	1µM	5µM	10µM	50µM
WT	93.469	75.131	9.14138	14.3034	6.12414
	97.5069	74.6241	5.4931	6.91379	0.177677
	92.9248	73.7358	38.9066	35.1458	1.44191
	98.8497	74.8405	35.2118	34.9271
	DMSO	1µM	5µM	10µM	50µM
R143A	121.54	114.069	83.5215	63.5048	0.697023
	78.4605	114.039	149.589	46.2156	-0.878854
	94.4526	124.003	126.788	77.0091	0.548408
	105.547	136.216		50.0949	3.58574
	DMSO	1µM	5µM	10µM	50µM
Q219A	96.48	65.6	71.68	35.2	14.72
	79.529	46.4	95.2	12.16	2.56
	120.471	167.572	113.225	55.0725	1.81159
		90.0362	150.362	55.6159	5.7971
	DMSO	1µM	5µM	10µM	50µM
P38A	131.843	233.921	180.016	89.8238	17.3547
	68.1567	241.494	176.44	101.236	0.525901
	208.917	370.667	285.25	142.333	27.5
	108	382.667	279.583	160.417	0.833333
	DMSO	1µM	5µM	10µM	50µM
Q63A/Q67A	95.503	128.805	117.775	65.2781	2.08284
	104.497	119.953	106.911	48.8047	5.01775
	83.3428	99.8859	119.738	70.907	1.31204
	79.4638	93.611	157.673	75.8129	4.16429
