# Supplementary material for: A new class of capsid-targeting inhibitors that specifically block HIV-1 nuclear import
Source: EMBO Mol Med. 2024 Oct 2;16(11):13. doi: 10.1038/s44321-024-00143-w (PMC11555092; doi:10.1038/s44321-024-00143-w)
Supplement: Supplementary file 13 — Source data Fig. 4 [file 44321_2024_143_MOESM13_ESM.zip › Figure 4/4C/assembly_assay.xlsx]

## Sheet: Sheet1
WT time (s)	WT OD350 raw	WT time (fit)	WT OD350 fit		H27 time (s)	H27 OD350 raw	H27 time (s) (fit)	H27 OD350 fit		H84 time (s)	H84 OD350 raw	H84 time (s) (fit)	H84 OD350 fit		H40 time (s)	H40 OD350 raw	H40 time (s) (fit)	H40 OD350 fit		H70 time (s)	H70 OD350 raw	H70 time (s) (fit)	H70 OD350 fit		Lenacapavir time (s)	Lenacapavir OD350 raw	Lenacapavir time (s) (fit)	Lenacapavir OD350 fit
0	0.04472	0	0		0	0.05159	0	0		0	0.05126	0	0		0	0.04496	0	0		0	0.05024	0	0		0	0.05403	0	0
10	0.09705	2.002	0.000199847		10	0.05279	2.002	2.37259e-07		10	0.05754	4.004	2.03069e-07		10	0.04845	2.002	1.18764e-07		10	0.02485	2.002	1.07115e-07		10	0.18747	2.002	0.01654
20	0.15592	4.004	0.000861541		20	0.0652	4.004	2.10344e-06		20	0.06642	6.00601	8.48479e-07		20	0.05524	4.004	1.02668e-06		20	0.02	4.004	9.21956e-07		20	0.38617	4.004	0.04511
30	0.21369	6.00601	0.00202		30	0.06589	6.00601	7.53881e-06		30	0.07458	8.00801	2.34016e-06		30	0.05762	6.00601	3.62577e-06		30	0.02267	6.00601	3.24764e-06		30	0.5937	6.00601	0.08042
40	0.27038	8.00801	0.00371		40	0.07298	8.00801	1.86481e-05		40	0.08225	10	5.1224e-06		40	0.06249	8.00801	8.87534e-06		40	0.02775	8.00801	7.9354e-06		40	0.80134	8.00801	0.12032
50	0.32527	10	0.00592		50	0.08264	10	3.75281e-05		50	0.08854	10.01	5.1405e-06		50	0.06431	10	1.77173e-05		50	0.0325	10	1.58189e-05		50	0.99014	10	0.16323
60	0.37961	10.01	0.00593		60	0.09135	10.01	3.76465e-05		60	0.09734	12.012	9.77784e-06		60	0.06851	10.01	1.77725e-05		60	0.0378	10.01	1.58681e-05		60	1.15003	10.01	0.16346
70	0.43293	12.012	0.0087		70	0.1024	12.012	6.6834e-05		70	0.10467	14.014	1.68397e-05		70	0.07051	12.012	3.13432e-05		70	0.04459	12.012	2.79526e-05		70	1.2862	12.012	0.20883
80	0.48721	14.014	0.01202		80	0.11463	14.014	0.00010858		80	0.11226	16.016	2.69677e-05		80	0.07645	14.014	5.06366e-05		80	0.05013	14.014	4.51153e-05		80	1.39868	14.014	0.25567
90	0.54262	16.016	0.0159		90	0.12769	16.016	0.000165314		90	0.12108	18.018	4.08539e-05		90	0.07893	16.016	7.67216e-05		90	0.05914	16.016	6.82989e-05		90	1.49364	16.016	0.3034
100	0.59824	18.018	0.02034		100	0.14159	18.018	0.000239515		100	0.13305	20	5.90287e-05		100	0.08426	18.018	0.000110684		100	0.06813	18.018	9.84605e-05		100	1.57326	18.018	0.35151
110	0.65423	20	0.02529		110	0.15671	20	0.000332659		110	0.1426	20.02	5.92373e-05		110	0.08944	20	0.000153148		110	0.07662	20	0.000136146		110	1.63705	20	0.39916
120	0.71106	20.02	0.02534		120	0.17565	20.02	0.000333708		120	0.15062	22.022	8.29018e-05		120	0.09635	20.02	0.000153626		120	0.08636	20.02	0.000136569		120	1.69076	20.02	0.39964
130	0.7685	22.022	0.0309		130	0.194	22.022	0.000450458		130	0.1595	24.024	0.000112673		130	0.10569	22.022	0.00020666		130	0.09568	22.022	0.000183606		130	1.73664	22.022	0.44748
140	0.82649	24.024	0.03701		140	0.21224	24.024	0.000592366		140	0.17056	26.026	0.000149418		140	0.11304	24.024	0.000270913		140	0.1064	24.024	0.000240562		140	1.77821	24.024	0.49477
150	0.88746	26.026	0.04366		150	0.23494	26.026	0.000762064		150	0.18165	28.028	0.00019404		150	0.1224	26.026	0.000347522		150	0.11768	26.026	0.000308435		150	1.81432	26.026	0.54132
160	0.94723	28.028	0.05087		160	0.25818	28.028	0.000962215		160	0.19157	30	0.000246612		160	0.13221	28.028	0.000437634		160	0.12969	28.028	0.000388234		160	1.84209	28.028	0.58699
170	1.00691	30	0.05848		170	0.28773	30	0.00119		170	0.2031	30.03	0.000247483		170	0.14608	30	0.000540719		170	0.14675	30	0.000479482		170	1.86869	30	0.631
180	1.06504	30.03	0.0586		180	0.31278	30.03	0.0012		180	0.21816	32.032	0.000310724		180	0.15721	30.03	0.000542404		180	0.16091	30.03	0.000480974		180	1.88968	30.03	0.63166
190	1.12512	32.032	0.06687		190	0.34417	32.032	0.00146		190	0.23416	34.034	0.000384775		190	0.17494	32.032	0.000662996		190	0.17626	32.032	0.000587675		190	1.91332	32.032	0.67525
200	1.18329	34.034	0.07565		200	0.37973	34.034	0.00177		200	0.25179	36.036	0.000470681		200	0.1896	34.034	0.00080058		200	0.1937	34.034	0.000709367		200	1.92852	34.034	0.71769
210	1.2376	36.036	0.08493		210	0.42263	36.036	0.00212		210	0.27554	38.038	0.000569521		210	0.20876	36.036	0.000956334		210	0.21139	36.036	0.000847082		210	1.95116	36.036	0.75893
220	1.29097	38.038	0.09472		220	0.45996	38.038	0.00251		220	0.28965	40	0.000679999		220	0.22913	38.038	0.00113		220	0.23161	38.038	0.001		220	1.96379	38.038	0.79896
230	1.34171	40	0.10477		230	0.50599	40	0.00295		230	0.31157	40.04	0.000682401		230	0.25321	40	0.00132		230	0.25304	40	0.00117		230	1.96966	40	0.83701
240	1.39088	40.04	0.10498		240	0.55391	40.04	0.00295		240	0.33804	42.042	0.000810462		240	0.27383	40.04	0.00133		240	0.27451	40.04	0.00117		240	1.98485	40.04	0.83777
250	1.43814	42.042	0.11571		250	0.60297	42.042	0.00344		250	0.36348	44.044	0.00095487		250	0.30114	42.042	0.00154		250	0.29822	42.042	0.00137		250	1.99487	42.042	0.87535
260	1.47962	44.044	0.1269		260	0.65279	44.044	0.00399		260	0.39189	46.0461	0.00112		260	0.32982	44.044	0.00178		260	0.32341	44.044	0.00158		260	2.00399	44.044	0.91171
270	1.51984	46.0461	0.13852		270	0.70856	46.0461	0.00458		270	0.4223	48.0481	0.0013		270	0.35891	46.0461	0.00205		270	0.35004	46.0461	0.00181		270	2.01482	46.0461	0.94687
280	1.55603	48.0481	0.15057		280	0.7613	48.0481	0.00524		280	0.45484	50	0.00149		280	0.39309	48.0481	0.00234		280	0.37781	48.0481	0.00207		280	2.02008	48.0481	0.98085
290	1.5917	50	0.16271		290	0.81805	50	0.00594		290	0.4896	50.05	0.0015		290	0.42215	50	0.00265		290	0.40659	50	0.00234		290	2.02886	50	1.01286
300	1.62426	50.05	0.16303		300	0.87288	50.05	0.00596		300	0.5249	52.0521	0.00172		300	0.46444	50.05	0.00266		300	0.43581	50.05	0.00235		300	2.03952	50.05	1.01366
310	1.65324	52.0521	0.17588		310	0.92814	52.0521	0.00674		310	0.56329	54.054	0.00196		310	0.49488	52.0521	0.003		310	0.46688	52.0521	0.00265		310	2.04341	52.0521	1.04535
320	1.68199	54.054	0.1891		320	0.98344	54.054	0.00758		320	0.60259	56.0561	0.00223		320	0.53249	54.054	0.00337		320	0.49884	54.054	0.00298		320	2.05269	54.054	1.07594
330	1.70612	56.0561	0.20268		330	1.03151	56.0561	0.0085		330	0.64307	58.0581	0.00253		330	0.57206	56.0561	0.00378		330	0.52958	56.0561	0.00334		330	2.05674	56.0561	1.10547
340	1.72878	58.0581	0.2166		340	1.08605	58.0581	0.00949		340	0.68483	60	0.00284		340	0.60848	58.0581	0.00421		340	0.56324	58.0581	0.00372		340	2.06309	58.0581	1.13396
350	1.75124	60	0.23041		350	1.13465	60	0.01052		350	0.72812	60.0601	0.00285		350	0.64974	60	0.00466		350	0.59576	60	0.00412		350	2.06636	60	1.16064
360	1.77013	60.0601	0.23084		360	1.18148	60.0601	0.01055		360	0.77104	62.0621	0.0032		360	0.68735	60.0601	0.00468		360	0.62923	60.0601	0.00413		360	2.07179	60.0601	1.16145
370	1.78487	62.0621	0.24539		370	1.2286	62.0621	0.01169		370	0.81367	64.0641	0.00357		370	0.72105	62.0621	0.00518		370	0.66213	62.0621	0.00457		370	2.07588	62.0621	1.18798
380	1.80219	64.0641	0.26022		380	1.27224	64.0641	0.01291		380	0.85576	66.0661	0.00398		380	0.76035	64.0641	0.00571		380	0.6959	64.0641	0.00504		380	2.07795	64.0641	1.21358
390	1.81815	66.0661	0.27532		390	1.31333	66.0661	0.01421		390	0.89716	68.0681	0.00442		390	0.7969	66.0661	0.00629		390	0.72977	66.0661	0.00555		390	2.08508	66.0661	1.23828
400	1.832	68.0681	0.29067		400	1.35407	68.0681	0.0156		400	0.93749	70	0.00488		400	0.82685	68.0681	0.00689		400	0.76312	68.0681	0.00609		400	2.08195	68.0681	1.26212
410	1.84333	70	0.3057		410	1.38887	70	0.01703		410	0.97711	70.0701	0.0049		410	0.8653	70	0.00752		410	0.79657	70	0.00664		410	2.0881	70	1.28434
420	1.85525	70.0701	0.30625		420	1.42359	70.0701	0.01708		420	1.01286	72.0721	0.00541		420	0.89791	70.0701	0.00754		420	0.827	70.0701	0.00666		420	2.09179	70.0701	1.28513
430	1.86614	72.0721	0.32205		430	1.45558	72.0721	0.01865		430	1.05125	74.0741	0.00596		430	0.92854	72.0721	0.00823		430	0.86018	72.0721	0.00726		430	2.09685	72.0721	1.30735
440	1.87614	74.0741	0.33804		440	1.48783	74.0741	0.02031		440	1.0881	76.0761	0.00654		440	0.95987	74.0741	0.00896		440	0.89004	74.0741	0.0079		440	2.10023	74.0741	1.32879
450	1.88625	76.0761	0.35421		450	1.51465	76.0761	0.02207		450	1.12085	78.0781	0.00716		450	0.98742	76.0761	0.00973		450	0.92126	76.0761	0.00858		450	2.10339	76.0761	1.3495
460	1.89289	78.0781	0.37054		460	1.54005	78.0781	0.02393		460	1.15285	80	0.0078		460	1.01552	78.0781	0.01054		460	0.95025	78.0781	0.0093		460	2.10346	78.0781	1.3695
470	1.90204	80	0.38636		470	1.56217	80	0.02581		470	1.18485	80.0801	0.00783		470	1.04249	80	0.01137		470	0.97994	80	0.01003		470	2.10745	80	1.38807
480	1.90757	80.0801	0.38702		480	1.58608	80.0801	0.02589		480	1.21329	82.0821	0.00854		480	1.06569	80.0801	0.0114		480	1.00598	80.0801	0.01006		480	2.11102	80.0801	1.38883
490	1.91599	82.0821	0.40363		490	1.60499	82.0821	0.02795		490	1.24222	84.0841	0.00929		490	1.09261	82.0821	0.0123		490	1.03408	82.0821	0.01085		490	2.1126	82.0821	1.4075
500	1.92169	84.0841	0.42035		500	1.62722	84.0841	0.03012		500	1.26822	86.0861	0.01009		500	1.11353	84.0841	0.01325		500	1.05851	84.0841	0.01169		500	2.11383	84.0841	1.42555
510	1.92831	86.0861	0.43717		510	1.64259	86.0861	0.0324		510	1.29375	88.0881	0.01094		510	1.13649	86.0861	0.01425		510	1.08379	86.0861	0.01257		510	2.11927	86.0861	1.443
520	1.93546	88.0881	0.45407		520	1.66025	88.0881	0.03479		520	1.3157	90	0.01179		520	1.15795	88.0881	0.0153		520	1.10714	88.0881	0.01349		520	2.11637	88.0881	1.45987
530	1.93695	90	0.47028		530	1.67742	90	0.03718		530	1.3377	90.0901	0.01184		530	1.17313	90	0.01635		530	1.12954	90	0.01441		530	2.11759	90	1.47546
540	1.94192	90.0901	0.47104		540	1.69409	90.0901	0.0373		540	1.36079	92.0921	0.01278		540	1.19462	90.0901	0.0164		540	1.1507	90.0901	0.01446		540	2.12288	90.0901	1.47618
550	1.947	92.0921	0.48806		550	1.7048	92.0921	0.03991		550	1.37942	94.0941	0.01378		550	1.21273	92.0921	0.01754		550	1.17302	92.0921	0.01547		550	2.1263	92.0921	1.49197
560	1.95296	94.0941	0.50512		560	1.71884	94.0941	0.04265		560	1.39815	96.0961	0.01483		560	1.22687	94.0941	0.01875		560	1.19271	94.0941	0.01653		560	2.12677	94.0941	1.50725
570	1.95805	96.0961	0.52221		570	1.72874	96.0961	0.04551		570	1.41646	98.0981	0.01594		570	1.24231	96.0961	0.02		570	1.21209	96.0961	0.01763		570	2.12564	96.0961	1.52204
580	1.96112	98.0981	0.5393		580	1.74195	98.0981	0.04848		580	1.43278	100	0.01705		580	1.25945	98.0981	0.02131		580	1.22832	98.0981	0.01879		580	2.12678	98.0981	1.53636
590	1.95993	100	0.55554		590	1.75203	100	0.05143		590	1.44912	100.1	0.01711		590	1.27146	100	0.0226		590	1.24685	100	0.01993		590	2.13234	100	1.54954
600	1.96252	100.1	0.5564		600	1.7637	100.1	0.05158		600	1.46503	102.102	0.01833		600	1.28672	100.1	0.02267		600	1.264	100.1	0.01999		600	2.13327	100.1	1.55023
610	1.96704	102.102	0.57348		610	1.7721	102.102	0.05481		610	1.47672	104.104	0.01962		610	1.29932	102.102	0.02409		610	1.27871	102.102	0.02124		610	2.13834	102.102	1.56366
620	1.96936	104.104	0.59054		620	1.78147	104.104	0.05816		620	1.48917	106.106	0.02096		620	1.31238	104.104	0.02557		620	1.29427	104.104	0.02254		620	2.1357	104.104	1.57668
630	1.9742	106.106	0.60756		630	1.79005	106.106	0.06165		630	1.50198	108.108	0.02237		630	1.32263	106.106	0.0271		630	1.3076	106.106	0.0239		630	2.13706	106.106	1.5893
640	1.97609	108.108	0.62454		640	1.80111	108.108	0.06526		640	1.51222	110	0.02376		640	1.33353	108.108	0.02869		640	1.32208	108.108	0.0253		640	2.14048	108.108	1.60154
650	1.97754	110	0.64054		650	1.80571	110	0.0688		650	1.52172	110.11	0.02385		650	1.34522	110	0.03026		650	1.33461	110	0.02668		650	2.14113	110	1.61276
660	1.98044	110.11	0.64146		660	1.81283	110.11	0.06901		660	1.53222	112.112	0.02539		660	1.35537	110.11	0.03035		660	1.34598	110.11	0.02676		660	2.14295	110.11	1.6134
670	1.98043	112.112	0.65832		670	1.81821	112.112	0.07289		670	1.54044	114.114	0.027		670	1.36052	112.112	0.03206		670	1.35892	112.112	0.02828		670	2.14647	112.112	1.62492
680	1.98314	114.114	0.67511		680	1.82692	114.114	0.0769		680	1.54923	116.116	0.02867		680	1.36857	114.114	0.03384		680	1.37009	114.114	0.02984		680	2.1476	114.114	1.63609
690	1.98416	116.116	0.69181		690	1.83051	116.116	0.08105		690	1.55641	118.118	0.03042		690	1.38536	116.116	0.03568		690	1.38092	116.116	0.03147		690	2.14507	116.116	1.64693
700	1.98577	118.118	0.70842		700	1.83371	118.118	0.08534		700	1.56451	120	0.03214		700	1.39259	118.118	0.03759		700	1.39289	118.118	0.03315		700	2.14685	118.118	1.65746
710	1.98911	120	0.72394		710	1.84492	120	0.0895		710	1.57033	120.12	0.03225		710	1.39836	120	0.03944		710	1.40125	120	0.03478		710	2.14984	120	1.66708
720	1.98807	120.12	0.72493		720	1.84611	120.12	0.08977		720	1.57711	122.122	0.03414		720	1.40081	120.12	0.03956		720	1.41089	120.12	0.03489		720	2.1487	120.12	1.66768
730	1.99023	122.122	0.74134		730	1.85608	122.122	0.09434		730	1.58524	124.124	0.03612		730	1.40758	122.122	0.04159		730	1.42077	122.122	0.03669		730	2.14853	122.122	1.67761
740	1.99392	124.124	0.75763		740	1.86047	124.124	0.09904		740	1.58975	126.126	0.03816		740	1.41546	124.124	0.04369		740	1.42822	124.124	0.03854		740	2.15561	124.124	1.68726
750	1.99447	126.126	0.77381		750	1.86184	126.126	0.10389		750	1.59262	128.128	0.04029		750	1.4271	126.126	0.04586		750	1.43491	126.126	0.04046		750	2.15341	126.126	1.69664
760	1.99438	128.128	0.78987		760	1.86908	128.128	0.10888		760	1.59956	130	0.04235		760	1.43378	128.128	0.04809		760	1.44452	128.128	0.04243		760	2.15254	128.128	1.70576
770	1.99755	130	0.80476		770	1.86689	130	0.11368		770	1.60439	130.13	0.0425		770	1.43434	130	0.05024		770	1.45227	130	0.04433		770	2.1544	130	1.71405
780	1.99689	130.13	0.80579		780	1.87198	130.13	0.11402		780	1.60815	132.132	0.04479		780	1.44191	130.13	0.0504		780	1.45841	130.13	0.04447		780	2.15699	130.13	1.71462
790	1.99959	132.132	0.82158		790	1.87668	132.132	0.1193		790	1.61366	134.134	0.04716		790	1.44614	132.132	0.05277		790	1.46443	132.132	0.04657		790	2.15784	132.132	1.72324
800	1.99962	134.134	0.83723		800	1.88477	134.134	0.12472		800	1.61756	136.136	0.04962		800	1.45611	134.134	0.05521		800	1.47159	134.134	0.04873		800	2.15579	134.134	1.73163
810	1.99875	136.136	0.85274		810	1.88463	136.136	0.13028		810	1.62134	138.138	0.05216		810	1.46323	136.136	0.05772		810	1.47844	136.136	0.05095		810	2.15567	136.136	1.7398
820	1.99957	138.138	0.8681		820	1.88728	138.138	0.13599		820	1.62456	140	0.0546		820	1.4658	138.138	0.0603		820	1.48366	138.138	0.05324		820	2.15377	138.138	1.74774
830	2.00214	140	0.88225		830	1.89038	140	0.14142		830	1.63001	140.14	0.05478		830	1.46886	140	0.06277		830	1.48936	140	0.05542		830	2.15515	140	1.75494
840	2.00314	140.14	0.88331		840	1.89577	140.14	0.14184		840	1.6311	142.142	0.0575		840	1.46938	140.14	0.06296		840	1.49487	140.14	0.05559		840	2.1625	140.14	1.75548
850	2.00409	142.142	0.89837		850	1.89716	142.142	0.14783		850	1.63419	144.144	0.0603		850	1.48122	142.142	0.06568		850	1.49899	142.142	0.058		850	2.16185	142.142	1.76301
860	2.00381	144.144	0.91327		860	1.90132	144.144	0.15397		860	1.63965	146.146	0.0632		860	1.48406	144.144	0.06848		860	1.5028	144.144	0.06048		860	2.16308	144.144	1.77035
870	2.00428	146.146	0.92802		870	1.90021	146.146	0.16025		870	1.64183	148.148	0.06618		870	1.48849	146.146	0.07135		870	1.50894	146.146	0.06303		870	2.16821	146.146	1.7775
880	2.00623	148.148	0.9426		880	1.90437	148.148	0.16668		880	1.64622	150	0.06903		880	1.49157	148.148	0.0743		880	1.5136	148.148	0.06564		880	2.1635	148.148	1.78447
890	2.00695	150	0.95594		890	1.90982	150	0.17275		890	1.64588	150.15	0.06926		890	1.49542	150	0.07708		890	1.51911	150	0.06812		890	2.16783	150	1.79075
900	2.009	150.15	0.95702		900	1.90921	150.15	0.17324		900	1.64993	152.152	0.07243		900	1.49389	150.15	0.07731		900	1.52061	150.15	0.06832		900	2.16608	150.15	1.79126
910	2.00995	152.152	0.97127		910	1.91618	152.152	0.17995		910	1.6504	154.154	0.07569		910	1.50097	152.152	0.0804		910	1.52588	152.152	0.07107		910	2.16785	152.152	1.79788
920	2.00685	154.154	0.98536		920	1.91192	154.154	0.1868		920	1.65362	156.156	0.07905		920	1.5049	154.154	0.08357		920	1.52872	154.154	0.07388		920	2.17113	154.154	1.80433
930	2.00991	156.156	0.99928		930	1.91731	156.156	0.19379		930	1.65823	158.158	0.08251		930	1.50704	156.156	0.08681		930	1.53323	156.156	0.07676		930	2.16364	156.156	1.81063
940	2.00955	158.158	1.01304		940	1.91487	158.158	0.20092		940	1.65943	160	0.08577		940	1.51305	158.158	0.09012		940	1.53494	158.158	0.07971		940	2.16443	158.158	1.81677
950	2.00998	160	1.02554		950	1.92199	160	0.2076		950	1.66134	160.16	0.08606		950	1.51001	160	0.09324		950	1.53827	160	0.08248		950	2.17032	160	1.82229
960	2.00832	160.16	1.02662		960	1.91934	160.16	0.20818		960	1.6629	162.162	0.08971		960	1.51414	160.16	0.09351		960	1.54223	160.16	0.08272		960	2.17007	160.16	1.82276
970	2.01031	162.162	1.04004		970	1.92387	162.162	0.21558		970	1.66362	164.164	0.09346		970	1.51803	162.162	0.09698		970	1.54572	162.162	0.08581		970	2.16874	162.162	1.82861
980	2.01043	164.164	1.05328		980	1.92533	164.164	0.22312		980	1.6641	166.166	0.09731		980	1.52204	164.164	0.10052		980	1.54895	164.164	0.08896		980	2.17564	164.164	1.83432
990	2.00767	166.166	1.06636		990	1.92611	166.166	0.23079		990	1.66867	168.168	0.10126		990	1.5252	166.166	0.10413		990	1.55305	166.166	0.09218		990	2.16854	166.166	1.8399
1000	2.01084	168.168	1.07926		1000	1.92699	168.168	0.23859		1000	1.6707	170	0.10496		1000	1.52256	168.168	0.10782		1000	1.55485	168.168	0.09547		1000	2.17057	168.168	1.84534
1010	2.01155	170	1.09092		1010	1.93149	170	0.24584		1010	1.67265	170.17	0.1053		1010	1.5257	170	0.11127		1010	1.55712	170	0.09855		1010	2.16352	170	1.85021
1020	2.01355	170.17	1.092		1020	1.93417	170.17	0.24652		1020	1.67212	172.172	0.10945		1020	1.53047	170.17	0.11159		1020	1.55836	170.17	0.09883		1020	2.17295	170.17	1.85066
1030	2.013	172.172	1.10456		1030	1.93533	172.172	0.25458		1030	1.67221	174.174	0.1137		1030	1.52955	172.172	0.11543		1030	1.56385	172.172	0.10226		1030	2.17223	172.172	1.85585
1040	2.01235	174.174	1.11696		1040	1.93639	174.174	0.26277		1040	1.67269	176.176	0.11805		1040	1.53178	174.174	0.11935		1040	1.56406	174.174	0.10576		1040	2.17601	174.174	1.86093
1050	2.01371	176.176	1.12919		1050	1.93798	176.176	0.27108		1050	1.6748	178.178	0.12251		1050	1.53699	176.176	0.12334		1050	1.56728	176.176	0.10933		1050	2.17533	176.176	1.86589
1060	2.01156	178.178	1.14125		1060	1.93648	178.178	0.27952		1060	1.67511	180	0.12665		1060	1.53739	178.178	0.1274		1060	1.56966	178.178	0.11297		1060	2.1765	178.178	1.87074
1070	2.01467	180	1.15208		1070	1.94077	180	0.2873		1070	1.6752	180.18	0.12706		1070	1.53828	180	0.13117		1070	1.57131	180	0.11634		1070	2.17594	180	1.87506
1080	2.01504	180.18	1.15314		1080	1.94323	180.18	0.28807		1080	1.67588	182.182	0.13172		1080	1.54258	180.18	0.13154		1080	1.57397	180.18	0.11667		1080	2.18192	180.18	1.87548
1090	2.01264	182.182	1.16487		1090	1.94406	182.182	0.29675		1090	1.67691	184.184	0.13648		1090	1.54233	182.182	0.13576		1090	1.57779	182.182	0.12045		1090	2.17779	182.182	1.88012
1100	2.01275	184.184	1.17643		1100	1.94585	184.184	0.30554		1100	1.67604	186.186	0.14134		1100	1.54652	184.184	0.14005		1100	1.57946	184.184	0.12429		1100	2.17701	184.184	1.88465
1110	2.01399	186.186	1.18783		1110	1.94264	186.186	0.31444		1110	1.67823	188.188	0.1463		1110	1.54514	186.186	0.14441		1110	1.58046	186.186	0.12821		1110	2.177	186.186	1.88909
1120	2.01345	188.188	1.19906		1120	1.94192	188.188	0.32345		1120	1.67731	190	0.15088		1120	1.54911	188.188	0.14885		1120	1.58013	188.188	0.13219		1120	2.1822	188.188	1.89343
1130	2.01311	190	1.20909		1130	1.93759	190	0.3317		1130	1.67858	190.19	0.15137		1130	1.55189	190	0.15293		1130	1.58444	190	0.13585		1130	2.18328	190	1.89727
1140	2.01517	190.19	1.21014		1140	1.94334	190.19	0.33257		1140	1.67948	192.192	0.15654		1140	1.55074	190.19	0.15336		1140	1.58393	190.19	0.13624		1140	2.18084	190.19	1.89767
1150	2.01301	192.192	1.22105		1150	1.94287	192.192	0.3418		1150	1.67828	194.194	0.16181		1150	1.55225	192.192	0.15794		1150	1.58698	192.192	0.14036		1150	2.18301	192.192	1.90183
1160	2.01317	194.194	1.23181		1160	1.9444	194.194	0.35113		1160	1.67989	196.196	0.16718		1160	1.55253	194.194	0.1626		1160	1.59751	194.194	0.14455		1160	2.18594	194.194	1.90589
1170	2.01514	196.196	1.24241		1170	1.94881	196.196	0.36056		1170	1.67924	198.198	0.17266		1170	1.55875	196.196	0.16733		1170	1.59765	196.196	0.14881		1170	2.17654	196.196	1.90988
1180	2.01493	198.198	1.25285		1180	1.94506	198.198	0.37009		1180	1.67954	200	0.17767		1180	1.55854	198.198	0.17212		1180	1.59624	198.198	0.15313		1180	2.18879	198.198	1.91378
1190	2.01354	200	1.26212		1190	1.95007	200	0.37874		1190	1.68015	200.2	0.17823		1190	1.56105	200	0.1765		1190	1.59832	200	0.15708		1190	2.18173	200	1.91722
1200	2.016	200.2	1.26314		1200	1.94761	200.2	0.37971		1200	1.67967	202.202	0.18391		1200	1.56256	200.2	0.17699		1200	1.59809	200.2	0.15752		1200	2.18996	200.2	1.9176
1210	2.01656	202.202	1.27328		1210	1.9515	202.202	0.38942		1210	1.67938	204.204	0.18968		1210	1.56169	202.202	0.18193		1210	1.60009	202.202	0.16198		1210	2.18703	202.202	1.92134
1220	2.01497	204.204	1.28326		1220	1.94927	204.204	0.39922		1220	1.68041	206.206	0.19556		1220	1.56269	204.204	0.18694		1220	1.60034	204.204	0.16651		1220	2.18556	204.204	1.925
1230	2.01505	206.206	1.2931		1230	1.9534	206.206	0.4091		1230	1.68195	208.208	0.20153		1230	1.56589	206.206	0.19202		1230	1.60197	206.206	0.1711		1230	2.18607	206.206	1.92859
1240	2.01511	208.208	1.30279		1240	1.95304	208.208	0.41907		1240	1.68064	210	0.20696		1240	1.56797	208.208	0.19717		1240	1.60267	208.208	0.17575		1240	2.19232	208.208	1.93211
1250	2.01448	210	1.31134		1250	1.95323	210	0.42806		1250	1.67975	210.21	0.2076		1250	1.56865	210	0.20183		1250	1.60354	210	0.17997		1250	2.18893	210	1.9352
1260	2.01512	210.21	1.31234		1260	1.95802	210.21	0.42912		1260	1.6837	212.212	0.21377		1260	1.57004	210.21	0.20238		1260	1.60507	210.21	0.18047		1260	2.19429	210.21	1.93556
1270	2.01476	212.212	1.32174		1270	1.95448	212.212	0.43924		1270	1.68149	214.214	0.22003		1270	1.56566	212.212	0.20766		1270	1.6045	212.212	0.18526		1270	2.19168	212.212	1.93894
1280	2.0157	214.214	1.331		1280	1.95808	214.214	0.44944		1280	1.68124	216.216	0.22639		1280	1.5718	214.214	0.21301		1280	1.60402	214.214	0.19011		1280	2.19748	214.214	1.94225
1290	2.01591	216.216	1.34012		1290	1.95683	216.216	0.4597		1290	1.68296	218.218	0.23284		1290	1.57398	216.216	0.21842		1290	1.60437	216.216	0.19502		1290	2.20148	216.216	1.9455
1300	2.01565	218.218	1.3491		1300	1.95729	218.218	0.47003		1300	1.68164	220	0.23866		1300	1.5744	218.218	0.22389		1300	1.60712	218.218	0.2		1300	2.19723	218.218	1.94869
1310	2.01523	220	1.35698		1310	1.95885	220	0.47927		1310	1.68263	220.22	0.23939		1310	1.57581	220	0.22882		1310	1.60702	220	0.20448		1310	2.19242	220	1.95147
1320	2.01463	220.22	1.35794		1320	1.96327	220.22	0.48042		1320	1.68201	222.222	0.24603		1320	1.57533	220.22	0.22943		1320	1.60735	220.22	0.20504		1320	2.19274	220.22	1.95181
1330	2.01443	222.222	1.36665		1330	1.96072	222.222	0.49087		1330	1.68331	224.224	0.25275		1330	1.57755	222.222	0.23503		1330	1.60917	222.222	0.21014		1330	2.19694	222.222	1.95488
1340	2.01628	224.224	1.37523		1340	1.96012	224.224	0.50138		1340	1.68255	226.226	0.25957		1340	1.57822	224.224	0.24069		1340	1.60975	224.224	0.2153		1340	2.1944	224.224	1.95789
1350	2.01502	226.226	1.38368		1350	1.96044	226.226	0.51194		1350	1.68253	228.228	0.26648		1350	1.58088	226.226	0.24641		1350	1.60973	226.226	0.22052		1350	2.19497	226.226	1.96084
1360	2.01739	228.228	1.39199		1360	1.96	228.228	0.52254		1360	1.68345	230	0.27266		1360	1.57978	228.228	0.25219		1360	1.60936	228.228	0.2258		1360	2.20082	228.228	1.96373
1370	2.01506	230	1.39925		1370	1.96278	230	0.53197		1370	1.68257	230.23	0.27347		1370	1.57964	230	0.25736		1370	1.61098	230	0.23052		1370	2.20111	230	1.96625
1380	2.01509	230.23	1.40018		1380	1.96526	230.23	0.5332		1380	1.68351	232.232	0.28054		1380	1.58015	230.23	0.25803		1380	1.61249	230.23	0.23114		1380	2.19837	230.23	1.96658
1390	2.01478	232.232	1.40825		1390	1.96411	232.232	0.54389		1390	1.68119	234.234	0.2877		1390	1.58414	232.232	0.26393		1390	1.61235	232.232	0.23653		1390	2.1975	232.232	1.96937
1400	2.0146	234.234	1.41619		1400	1.96573	234.234	0.55463		1400	1.68267	236.236	0.29495		1400	1.5863	234.234	0.26988		1400	1.61123	234.234	0.24198		1400	2.19594	234.234	1.9721
1410	2.01505	236.236	1.42401		1410	1.96722	236.236	0.5654		1410	1.68101	238.238	0.30227		1410	1.58559	236.236	0.27589		1410	1.61512	236.236	0.24749		1410	2.20218	236.236	1.97479
1420	2.01747	238.238	1.43171		1420	1.9633	238.238	0.5762		1420	1.68251	240	0.30878		1420	1.58553	238.238	0.28195		1420	1.61257	238.238	0.25306		1420	2.1972	238.238	1.97743
1430	2.01554	240	1.43839		1430	1.96307	240	0.58574		1430	1.68333	240.24	0.30967		1430	1.58564	240	0.28732		1430	1.61332	240	0.258		1430	2.19902	240	1.97972
1440	2.01457	240.24	1.43929		1440	1.96898	240.24	0.58704		1440	1.68216	242.242	0.31715		1440	1.58657	240.24	0.28806		1440	1.61371	240.24	0.25868		1440	2.20216	240.24	1.98003
1450	2.01663	242.242	1.44676		1450	1.96785	242.242	0.5979		1450	1.68182	244.244	0.3247		1450	1.58769	242.242	0.29422		1450	1.61623	242.242	0.26435		1450	2.20013	242.242	1.98258
1460	2.01693	244.244	1.45411		1460	1.9698	244.244	0.60878		1460	1.68421	246.246	0.33233		1460	1.59078	244.244	0.30044		1460	1.61516	244.244	0.27007		1460	2.207	244.244	1.98508
1470	2.01444	246.246	1.46135		1470	1.96883	246.246	0.61968		1470	1.68334	248.248	0.34002		1470	1.59015	246.246	0.3067		1470	1.6163	246.246	0.27584		1470	2.19901	246.246	1.98754
1480	2.01541	248.248	1.46847		1480	1.97005	248.248	0.63059		1480	1.68302	250	0.34682		1480	1.5842	248.248	0.31301		1480	1.61684	248.248	0.28167		1480	2.20079	248.248	1.98995
1490	2.01669	250	1.47462		1490	1.97156	250	0.64016		1490	1.68288	250.25	0.34779		1490	1.59018	250	0.31857		1490	1.61604	250	0.28681		1490	2.21082	250	1.99203
1500	2.01412	250.25	1.47549		1500	1.97084	250.25	0.64152		1500	1.68214	252.252	0.35562		1500	1.59293	250.25	0.31937		1500	1.61689	250.25	0.28754		1500	2.19827	250.25	1.99233
1510	2.01708	252.252	1.4824		1510	1.96876	252.252	0.65246		1510	1.67839	254.254	0.36352		1510	1.5943	252.252	0.32577		1510	1.61855	252.252	0.29347		1510	2.19806	252.252	1.99466
1520	2.01445	254.254	1.48921		1520	1.97146	254.254	0.66341		1520	1.67761	256.256	0.37149		1520	1.59412	254.254	0.33221		1520	1.6195	254.254	0.29944		1520	2.20559	254.254	1.99695
1530	2.01349	256.256	1.49591		1530	1.97067	256.256	0.67436		1530	1.67727	258.258	0.37951		1530	1.59115	256.256	0.3387		1530	1.61889	256.256	0.30545		1530	2.20686	256.256	1.9992
1540	2.01531	258.258	1.50251		1540	1.97589	258.258	0.68531		1540	1.67532	260	0.38654		1540	1.59586	258.258	0.34523		1540	1.61969	258.258	0.31151		1540	2.20526	258.258	2.00142
1550	2.01535	260	1.50817		1550	1.97048	260	0.69484		1550	1.67361	260.26	0.3876		1550	1.59636	260	0.35094		1550	1.61951	260	0.31682		1550	2.20734	260	2.00332
1560	2.01679	260.26	1.50901		1560	1.96984	260.26	0.69626		1560	1.67115	262.262	0.39574		1560	1.59947	260.26	0.3518		1560	1.61941	260.26	0.31762		1560	2.21	260.26	2.0036
1570	2.01834	262.262	1.51541		1570	1.97295	262.262	0.70721		1570	1.67094	264.264	0.40393		1570	1.59863	262.262	0.35841		1570	1.62011	262.262	0.32377		1570	2.20805	262.262	2.00574
1580	2.01638	264.264	1.52171		1580	1.97211	264.264	0.71814		1580	1.66845	266.266	0.41218		1580	1.59474	264.264	0.36505		1580	1.61937	264.264	0.32995		1580	2.20498	264.264	2.00785
1590	2.01518	266.266	1.52791		1590	1.97264	266.266	0.72907		1590	1.66581	268.268	0.42048		1590	1.59879	266.266	0.37173		1590	1.62278	266.266	0.33619		1590	2.20749	266.266	2.00992
1600	2.01621	268.268	1.53402		1600	1.97357	268.268	0.73998		1600	1.662	270	0.4277		1600	1.60076	268.268	0.37845		1600	1.62114	268.268	0.34245		1600	2.20927	268.268	2.01196
1610	2.01488	270	1.53924		1610	1.96966	270	0.7494		1610	1.66906	270.27	0.42883		1610	1.60144	270	0.38428		1610	1.62151	270	0.34791		1610	2.21055	270	2.01369
1620	2.01567	270.27	1.54004		1620	1.97284	270.27	0.75087		1620	1.66732	272.272	0.43722		1620	1.60142	270.27	0.38519		1620	1.62335	270.27	0.34876		1620	2.20615	270.27	2.01396
1630	2.01778	272.272	1.54597		1630	1.97291	272.272	0.76175		1630	1.66662	274.274	0.44566		1630	1.60142	272.272	0.39197		1630	1.62206	272.272	0.35511		1630	2.20878	272.272	2.01594
1640	2.01574	274.274	1.55181		1640	1.9733	274.274	0.77261		1640	1.66275	276.276	0.45414		1640	1.60251	274.274	0.39878		1640	1.62288	274.274	0.36149		1640	2.20789	274.274	2.01788
1650	2.01691	276.276	1.55756		1650	1.9762	276.276	0.78344		1650	1.66377	278.278	0.46265		1650	1.60364	276.276	0.40562		1650	1.62155	276.276	0.3679		1650	2.21535	276.276	2.01979
1660	2.0165	278.278	1.56322		1660	1.97391	278.278	0.79424		1660	1.66651	280	0.47001		1660	1.59765	278.278	0.41248		1660	1.62311	278.278	0.37435		1660	2.21434	278.278	2.02167
1670	2.01765	280	1.56802		1670	1.97617	280	0.80351		1670	1.67096	280.28	0.47121		1670	1.59614	280	0.41841		1670	1.62281	280	0.37993		1670	2.2154	280	2.02326
1680	2.01769	280.28	1.5688		1680	1.98139	280.28	0.80502		1680	1.66801	282.282	0.4798		1680	1.60315	280.28	0.41937		1680	1.62269	280.28	0.38084		1680	2.21087	280.28	2.02352
1690	2.01565	282.282	1.57429		1690	1.97219	282.282	0.81576		1690	1.66685	284.284	0.48842		1690	1.60424	282.282	0.42629		1690	1.62275	282.282	0.38735		1690	2.21504	282.282	2.02534
1700	2.01654	284.284	1.5797		1700	1.97789	284.284	0.82647		1700	1.66496	286.286	0.49708		1700	1.60112	284.284	0.43323		1700	1.62313	284.284	0.39389		1700	2.21546	284.284	2.02713
1710	2.01729	286.286	1.58503		1710	1.97379	286.286	0.83715		1710	1.66317	288.288	0.50576		1710	1.60403	286.286	0.44019		1710	1.62421	286.286	0.40046		1710	2.22092	286.286	2.0289
1720	2.01534	288.288	1.59028		1720	1.97567	288.288	0.84779		1720	1.66063	290	0.5132		1720	1.59897	288.288	0.44717		1720	1.62473	288.288	0.40706		1720	2.21945	288.288	2.03063
1730	2.0163	290	1.59471		1730	1.97518	290	0.85685		1730	1.66011	290.29	0.51446		1730	1.60512	290	0.45315		1730	1.62314	290	0.41273		1730	2.21694	290	2.0321
1740	2.01784	290.29	1.59546		1740	1.97773	290.29	0.85839		1740	1.66891	292.292	0.52319		1740	1.6069	290.29	0.45417		1740	1.62178	290.29	0.41369		1740	2.21246	290.29	2.03234
1750	2.01612	292.292	1.60055		1750	1.9783	292.292	0.86894		1750	1.6664	294.294	0.53194		1750	1.60611	292.292	0.46118		1750	1.62371	292.292	0.42034		1750	2.21755	292.292	2.03403
1760	2.01723	294.294	1.60557		1760	1.97684	294.294	0.87945		1760	1.66399	296.296	0.54071		1760	1.60805	294.294	0.46822		1760	1.6233	294.294	0.42701		1760	2.21872	294.294	2.03569
1770	2.01743	296.296	1.61052		1770	1.97693	296.296	0.88992		1770	1.66728	298.298	0.5495		1770	1.60883	296.296	0.47526		1770	1.624	296.296	0.43371		1770	2.21344	296.296	2.03732
1780	2.01669	298.298	1.61539		1780	1.97768	298.298	0.90034		1780	1.66872	300	0.55698		1780	1.60811	298.298	0.48232		1780	1.62629	298.298	0.44043		1780	2.22525	298.298	2.03893
1790	2.01783	300	1.61947		1790	1.97649	300	0.90916		1790	1.66682	300.3	0.5583		1790	1.60761	300	0.48834		1790	1.62407	300	0.44615		1790	2.21659	300	2.04028
1800	2.01876	300.3	1.62019		1800	1.98076	300.3	0.91071		1800	1.662	302.302	0.56711		1800	1.60984	300.3	0.4894		1800	1.62641	300.3	0.44717		1800	2.21629	300.3	2.04052
1810	2.01635	302.302	1.62492		1810	1.97334	302.302	0.92103		1810	1.66204	304.304	0.57593		1810	1.60726	302.302	0.49648		1810	1.62659	302.302	0.45392		1810	2.21435	302.302	2.04208
1820	2.01529	304.304	1.62958		1820	1.97824	304.304	0.93129		1820	1.66891	306.306	0.58476		1820	1.61094	304.304	0.50357		1820	1.62584	304.304	0.4607		1820	2.22159	304.304	2.04362
1830	2.01819	306.306	1.63417		1830	1.97957	306.306	0.94151		1830	1.66574	308.308	0.5936		1830	1.60934	306.306	0.51068		1830	1.62578	306.306	0.46749		1830	2.2176	306.306	2.04514
1840	2.01634	308.308	1.63869		1840	1.9795	308.308	0.95166		1840	1.6697	310	0.60107		1840	1.6089	308.308	0.51778		1840	1.62655	308.308	0.4743		1840	2.22739	308.308	2.04663
1850	2.02019	310	1.64246		1850	1.9793	310	0.9602		1850	1.66724	310.31	0.60244		1850	1.61045	310	0.52379		1850	1.62639	310	0.48006		1850	2.22143	310	2.04788
1860	2.0153	310.31	1.64315		1860	1.97891	310.31	0.96176		1860	1.66247	312.312	0.61128		1860	1.60934	310.31	0.5249		1860	1.62647	310.31	0.48112		1860	2.22312	310.31	2.04811
1870	2.01634	312.312	1.64754		1870	1.97537	312.312	0.9718		1870	1.66651	314.314	0.62012		1870	1.60968	312.312	0.53202		1870	1.62694	312.312	0.48795		1870	2.22334	312.312	2.04956
1880	2.01773	314.314	1.65187		1880	1.9793	314.314	0.98178		1880	1.6606	316.316	0.62895		1880	1.60975	314.314	0.53914		1880	1.62637	314.314	0.4948		1880	2.22261	314.314	2.05099
1890	2.01647	316.316	1.65614		1890	1.97665	316.316	0.9917		1890	1.66718	318.318	0.63778		1890	1.6107	316.316	0.54626		1890	1.62701	316.316	0.50166		1890	2.21881	316.316	2.0524
1900	2.01601	318.318	1.66035		1900	1.97977	318.318	1.00155		1900	1.66632	320	0.6452		1900	1.60993	318.318	0.55338		1900	1.62701	318.318	0.50852		1900	2.22862	318.318	2.05379
1910	2.01938	320	1.66383		1910	1.97907	320	1.00978		1910	1.66474	320.32	0.64661		1910	1.61068	320	0.55936		1910	1.62667	320	0.5143		1910	2.22315	320	2.05495
1920	2.01711	320.32	1.66449		1920	1.97746	320.32	1.01135		1920	1.66408	322.322	0.65543		1920	1.61018	320.32	0.5605		1920	1.62741	320.32	0.5154		1920	2.22503	320.32	2.05517
1930	2.01835	322.322	1.66857		1930	1.97795	322.322	1.02108		1930	1.66173	324.324	0.66423		1930	1.61128	322.322	0.56762		1930	1.62757	322.322	0.52228		1930	2.22607	322.322	2.05652
1940	2.01742	324.324	1.6726		1940	1.97373	324.324	1.03074		1940	1.66433	326.326	0.67302		1940	1.61105	324.324	0.57474		1940	1.62581	324.324	0.52917		1940	2.21898	324.324	2.05785
1950	2.01733	326.326	1.67657		1950	1.97714	326.326	1.04033		1950	1.66379	328.328	0.6818		1950	1.6107	326.326	0.58185		1950	1.62641	326.326	0.53606		1950	2.22417	326.326	2.05917
1960	2.0179	328.328	1.68048		1960	1.98271	328.328	1.04986		1960	1.66957	330	0.68912		1960	1.61176	328.328	0.58896		1960	1.6271	328.328	0.54296		1960	2.2277	328.328	2.06046
1970	2.01977	330	1.68371		1970	1.97971	330	1.05776		1970	1.66809	330.33	0.69056		1970	1.61301	330	0.59489		1970	1.62639	330	0.54872		1970	2.22609	330	2.06153
1980	2.01702	330.33	1.68434		1980	1.97634	330.33	1.05932		1980	1.66716	332.332	0.6993		1980	1.61324	330.33	0.59606		1980	1.62662	330.33	0.54985		1980	2.22723	330.33	2.06174
1990	2.01817	332.332	1.68814		1990	1.97955	332.332	1.06871		1990	1.66413	334.334	0.70803		1990	1.61332	332.332	0.60315		1990	1.62655	334.334	0.56365		1990	2.232	332.332	2.06301
2000	2.02045	334.334	1.69189		2000	1.97756	334.334	1.07803		2000	1.66552	336.336	0.71673		2000	1.61161	334.334	0.61023		2000	1.62955	336.336	0.57055		2000	2.23506	334.334	2.06425
		336.336	1.69558				336.336	1.08728				338.338	0.7254				336.336	0.6173				338.338	0.57745				336.336	2.06548
		338.338	1.69923				338.338	1.09646				340	0.73259				338.338	0.62437				340	0.58318				338.338	2.06669
		340	1.70221				340	1.10402				340.34	0.73406				340	0.63022				340.34	0.58435				340	2.06768
		340.34	1.70282				340.34	1.10557				342.342	0.74268				340.34	0.63142				342.342	0.59124				340.34	2.06789
		342.342	1.70636				342.342	1.1146				344.344	0.75128				342.342	0.63845				344.344	0.59812				342.342	2.06907
		344.344	1.70985				344.344	1.12356				346.346	0.75985				344.344	0.64547				346.346	0.60501				344.344	2.07023
		346.346	1.71329				346.346	1.13245				348.348	0.76839				346.346	0.65248				348.348	0.61188				346.346	2.07138
		348.348	1.71669				348.348	1.14126				350	0.7754				348.348	0.65947				350	0.61754				348.348	2.07251
		350	1.71946				350	1.14848				350.35	0.77689				350	0.66523				350.35	0.61874				350	2.07344
		350.35	1.72004				350.35	1.15				352.352	0.78536				350.35	0.66644				352.352	0.6256				350.35	2.07363
		352.352	1.72334				352.352	1.15867				354.354	0.79379				352.352	0.6734				354.354	0.63245				352.352	2.07474
		354.354	1.7266				354.354	1.16726				356.356	0.80219				354.354	0.68034				356.356	0.63929				354.354	2.07583
		356.356	1.72981				356.356	1.17577				358.358	0.81055				356.356	0.68725				358.358	0.64611				356.356	2.0769
		358.358	1.73298				358.358	1.18421				360	0.81738				358.358	0.69415				360	0.6517				358.358	2.07796
		360	1.73554				360	1.19108				360.36	0.81887				360	0.69979				360.36	0.65292				360	2.07883
		360.36	1.7361				360.36	1.19258				362.362	0.82715				360.36	0.70102				362.362	0.65972				360.36	2.07901
		362.362	1.73919				362.362	1.20086				364.364	0.83539				362.362	0.70787				364.364	0.66651				362.362	2.08005
		364.364	1.74223				364.364	1.20908				366.366	0.84358				364.364	0.7147				366.366	0.67328				364.364	2.08107
		366.366	1.74523				366.366	1.21721				368.368	0.85174				366.366	0.72151				368.368	0.68003				366.366	2.08208
		368.368	1.74819				368.368	1.22528				370	0.85835				368.368	0.72829				370	0.68553				368.368	2.08308
		370	1.75057				370	1.23179				370.37	0.85984				370	0.73379				370.37	0.68677				370	2.08388
		370.37	1.75111				370.37	1.23326				372.372	0.8679				370.37	0.73504				372.372	0.69349				370.37	2.08407
		372.372	1.75399				372.372	1.24117				374.374	0.87592				372.372	0.74177				374.374	0.70019				372.372	2.08504
		374.374	1.75683				374.374	1.249				376.376	0.88389				374.374	0.74847				376.376	0.70687				374.374	2.086
		376.376	1.75963				376.376	1.25676				378.378	0.8918				376.376	0.75515				378.378	0.71354				376.376	2.08695
		378.378	1.7624				378.378	1.26445				380	0.89818				378.378	0.76179				380	0.71892				378.378	2.08789
		380	1.76461				380	1.27061				380.38	0.89967				380	0.76715				380.38	0.72018				380	2.08864
		380.38	1.76513				380.38	1.27205				382.382	0.90749				380.38	0.76841				382.382	0.7268				380.38	2.08881
		382.382	1.76782				382.382	1.27959				384.384	0.91526				382.382	0.775				384.384	0.7334				382.382	2.08973
		384.384	1.77048				384.384	1.28704				386.386	0.92298				384.384	0.78155				386.386	0.73998				384.384	2.09063
		386.386	1.77311				386.386	1.29443				388.388	0.93064				386.386	0.78808				388.388	0.74653				386.386	2.09153
		388.388	1.7757				388.388	1.30173				390	0.93677				388.388	0.79458				390	0.75179				388.388	2.09241
		390	1.77776				390	1.30756				390.39	0.93825				390	0.79978				390.39	0.75306				390	2.09311
		390.39	1.77825				390.39	1.30897				392.392	0.94581				390.39	0.80104				392.392	0.75957				390.39	2.09328
		392.392	1.78077				392.392	1.31613				394.394	0.95331				392.392	0.80747				394.394	0.76605				392.392	2.09414
		394.394	1.78326				394.394	1.32321				396.396	0.96076				394.394	0.81387				396.396	0.77251				394.394	2.095
		396.396	1.78572				396.396	1.33023				398.398	0.96816				396.396	0.82024				398.398	0.77893				396.396	2.09584
		398.398	1.78815				398.398	1.33717				400	0.97403				398.398	0.82657				400	0.78406				398.398	2.09667
		400	1.79007				400	1.34267				400.4	0.9755				400	0.83161				400.4	0.78534				400	2.09733
		400.4	1.79054				400.4	1.34403				402.402	0.98278				400.4	0.83287				402.402	0.79171				400.4	2.0975
		402.402	1.79291				402.402	1.35083				404.404	0.99001				402.402	0.83913				404.404	0.79806				402.402	2.09831
		404.404	1.79524				404.404	1.35755				406.406	0.99718				404.404	0.84536				406.406	0.80438				404.404	2.09911
		406.406	1.79755				406.406	1.3642				408.408	1.00429				406.406	0.85156				408.408	0.81067				406.406	2.09991
		408.408	1.79982				408.408	1.37078				410	1.00991				408.408	0.85771				410	0.81565				408.408	2.10069
		410	1.80161				410	1.37597				410.41	1.01135				410	0.86259				410.41	0.81693				410	2.10131
		410.41	1.80207				410.41	1.37729				412.412	1.01835				410.41	0.86384				412.412	0.82316				410.41	2.10147
		412.412	1.80428				412.412	1.38373				414.414	1.02529				412.412	0.86992				414.414	0.82937				412.412	2.10224
		414.414	1.80647				414.414	1.3901				416.416	1.03217				414.414	0.87598				416.416	0.83554				414.414	2.103
		416.416	1.80864				416.416	1.39641				418.418	1.03899				416.416	0.88199				418.418	0.84168				416.416	2.10375
		418.418	1.81077				418.418	1.40264				420	1.04434				418.418	0.88797				420	0.84651				418.418	2.10449
		420	1.81244				420	1.40751				420.42	1.04576				420	0.89266				420.42	0.84779				420	2.10508
		420.42	1.81288				420.42	1.4088				422.422	1.05247				420.42	0.8939				422.422	0.85387				420.42	2.10523
		422.422	1.81496				422.422	1.4149				424.424	1.05912				422.422	0.89981				424.424	0.85991				422.422	2.10596
		424.424	1.81702				424.424	1.42093				426.426	1.06571				424.424	0.90567				426.426	0.86593				424.424	2.10668
		426.426	1.81905				426.426	1.42689				428.428	1.07224				426.426	0.9115				428.428	0.87191				426.426	2.10739
		428.428	1.82106				428.428	1.43279				430	1.07733				428.428	0.91728				430	0.87658				428.428	2.10809
		430	1.82262				430	1.43737				430.43	1.07872				430	0.9218				430.43	0.87786				430	2.10864
		430.43	1.82304				430.43	1.43862				432.432	1.08513				430.43	0.92303				432.432	0.88377				430.43	2.10879
		432.432	1.825				432.432	1.44438				434.434	1.09149				432.432	0.92875				434.434	0.88965				432.432	2.10947
		434.434	1.82693				434.434	1.45008				436.436	1.09778				434.434	0.93442				436.436	0.8955				434.434	2.11015
		436.436	1.82885				436.436	1.45572				438.438	1.10402				436.436	0.94005				438.438	0.90132				436.436	2.11083
		438.438	1.83073				438.438	1.46129				440	1.10885				438.438	0.94565				440	0.90583				438.438	2.11149
		440	1.83219				440	1.4656				440.44	1.1102				440	0.94999				440.44	0.9071				440	2.11201
		440.44	1.8326				440.44	1.4668				442.442	1.11633				440.44	0.9512				442.442	0.91284				440.44	2.11215
		442.442	1.83444				442.442	1.47225				444.444	1.12239				442.442	0.95672				444.444	0.91856				442.442	2.11281
		444.444	1.83626				444.444	1.47764				446.446	1.1284				444.444	0.9622				446.446	0.92423				444.444	2.11345
		446.446	1.83806				446.446	1.48296				448.448	1.13434				446.446	0.96764				448.448	0.92987				446.446	2.11409
		448.448	1.83984				448.448	1.48823				450	1.13891				448.448	0.97304				450	0.93422				448.448	2.11472
		450	1.8412				450	1.49227				450.45	1.14023				450	0.9772				450.45	0.93548				450	2.11521
		450.45	1.84159				450.45	1.49343				452.452	1.14607				450.45	0.9784				452.452	0.94105				450.45	2.11535
		452.452	1.84333				452.452	1.49858				454.454	1.15184				452.452	0.98372				454.454	0.94659				452.452	2.11597
		454.454	1.84504				454.454	1.50366				456.456	1.15756				454.454	0.989				456.456	0.95209				454.454	2.11658
		456.456	1.84674				456.456	1.50869				458.458	1.16322				456.456	0.99424				458.458	0.95756				456.456	2.11719
		458.458	1.84841				458.458	1.51366				460	1.16754				458.458	0.99945				460	0.96174				458.458	2.11779
		460	1.84969				460	1.51745				460.46	1.16882				460	1.00343				460.46	0.96299				460	2.11825
		460.46	1.85006				460.46	1.51857				462.462	1.17437				460.46	1.00461				462.462	0.96838				460.46	2.11838
		462.462	1.8517				462.462	1.52343				464.464	1.17986				462.462	1.00974				464.464	0.97374				462.462	2.11897
		464.464	1.85332				464.464	1.52823				466.466	1.1853				464.464	1.01482				466.466	0.97906				464.464	2.11955
		466.466	1.85491				466.466	1.53297				468.468	1.19068				466.466	1.01987				468.468	0.98435				466.466	2.12013
		468.468	1.85649				468.468	1.53766				470	1.19475				468.468	1.02488				470	0.98837				468.468	2.1207
		470	1.85769				470	1.54121				470.47	1.196				470	1.02868				470.47	0.9896				470	2.12113
		470.47	1.85805				470.47	1.54229				472.472	1.20127				470.47	1.02984				472.472	0.99481				470.47	2.12127
		472.472	1.8596				472.472	1.54687				474.474	1.20648				472.472	1.03477				474.474	0.99999				472.472	2.12182
		474.474	1.86112				474.474	1.5514				476.476	1.21164				474.474	1.03966				476.476	1.00513				474.474	2.12238
		476.476	1.86263				476.476	1.55588				478.478	1.21675				476.476	1.04451				478.478	1.01024				476.476	2.12293
		478.478	1.86412				478.478	1.5603				480	1.22059				478.478	1.04933				480	1.01409				478.478	2.12347
		480	1.86524				480	1.56363				480.48	1.2218				480	1.05296				480.48	1.01531				480	2.12388
		480.48	1.8656				480.48	1.56467				482.482	1.2268				480.48	1.0541				482.482	1.02034				480.48	2.12401
		482.482	1.86705				482.482	1.56899				484.484	1.23174				482.482	1.05883				484.484	1.02534				482.482	2.12454
		484.484	1.86849				484.484	1.57326				486.486	1.23663				484.484	1.06353				486.486	1.0303				484.484	2.12507
		486.486	1.86992				486.486	1.57748				488.488	1.24147				486.486	1.06819				488.488	1.03523				486.486	2.12559
		488.488	1.87133				488.488	1.58165				490	1.24509				488.488	1.07281				490	1.03892				488.488	2.12611
		490	1.87238				490	1.58477				490.49	1.24626				490	1.07627				490.49	1.04012				490	2.1265
		490.49	1.87272				490.49	1.58577				492.492	1.251				490.49	1.07739				492.492	1.04497				490.49	2.12662
		492.492	1.8741				492.492	1.58985				494.494	1.25568				492.492	1.08194				494.494	1.04979				492.492	2.12713
		494.494	1.87546				494.494	1.59387				496.497	1.26032				494.494	1.08644				496.497	1.05457				494.494	2.12763
		496.497	1.87681				496.497	1.59785				498.498	1.2649				496.497	1.09091				498.498	1.05931				496.497	2.12813
		498.498	1.87814				498.498	1.60178				500	1.26831				498.498	1.09534				500	1.06285				498.498	2.12862
		500	1.87913				500	1.6047				500.5	1.26944				500	1.09864				500.5	1.06402				500	2.12899
		500.5	1.87946				500.5	1.60567				502.502	1.27392				500.5	1.09974				502.502	1.0687				500.5	2.12911
		502.502	1.88076				502.502	1.60951				504.505	1.27835				502.502	1.10409				504.505	1.07333				502.502	2.12959
		504.505	1.88205				504.505	1.61331				506.507	1.28274				504.505	1.10841				506.507	1.07794				504.505	2.13007
		506.507	1.88332				506.507	1.61706				508.509	1.28708				506.507	1.1127				508.509	1.08251				506.507	2.13055
		508.509	1.88458				508.509	1.62077				510	1.29028				508.509	1.11694				510	1.08589				508.509	2.13102
		510	1.88551				510	1.6235				510.511	1.29137				510	1.12008				510.511	1.08704				510	2.13137
		510.511	1.88583				510.511	1.62443				512.513	1.29561				510.511	1.12115				512.513	1.09153				510.511	2.13149
		512.513	1.88706				512.513	1.62805				514.515	1.29981				512.513	1.12533				514.515	1.096				512.513	2.13195
		514.515	1.88828				514.515	1.63163				516.517	1.30396				514.515	1.12946				516.517	1.10042				514.515	2.13241
		516.517	1.88949				516.517	1.63517				518.519	1.30806				516.517	1.13357				518.519	1.10482				516.517	2.13286
		518.519	1.89069				518.519	1.63866				520	1.31106				518.519	1.13763				520	1.10804				518.519	2.13331
		520	1.89156				520	1.64122				520.521	1.31211				520	1.14062				520.521	1.10917				520	2.13364
		520.521	1.89187				520.521	1.64212				522.523	1.31613				520.521	1.14166				522.523	1.1135				520.521	2.13375
		522.523	1.89304				522.523	1.64553				524.525	1.32009				522.523	1.14566				524.525	1.11779				522.523	2.1342
		524.525	1.89419				524.525	1.6489				526.527	1.32401				524.525	1.14962				526.527	1.12204				524.525	2.13463
		526.527	1.89534				526.527	1.65224				528.529	1.32789				526.527	1.15354				528.529	1.12626				526.527	2.13507
		528.529	1.89647				528.529	1.65553				530	1.33071				528.529	1.15743				530	1.12934				528.529	2.1355
		530	1.89729				530	1.65793				530.531	1.33172				530	1.16027				530.531	1.13045				530	2.13581
		530.531	1.89759				530.531	1.65879				532.533	1.33551				530.531	1.16129				532.533	1.1346				530.531	2.13592
		532.533	1.8987				532.533	1.66201				534.535	1.33926				532.533	1.16511				534.535	1.13872				532.533	2.13634
		534.535	1.89979				534.535	1.66519				536.537	1.34297				534.535	1.1689				536.537	1.1428				534.535	2.13676
		536.537	1.90088				536.537	1.66834				538.539	1.34663				536.537	1.17266				538.539	1.14685				536.537	2.13718
		538.539	1.90195				538.539	1.67144				540	1.34928				538.539	1.17638				540	1.14979				538.539	2.13759
		540	1.90273				540	1.67369				540.541	1.35025				540	1.17907				540.541	1.15087				540	2.13789
		540.541	1.90302				540.541	1.67451				542.543	1.35383				540.541	1.18006				542.543	1.15486				540.541	2.13799
		542.543	1.90407				542.543	1.67755				544.545	1.35737				542.543	1.18372				544.545	1.15881				542.543	2.1384
		544.545	1.90511				544.545	1.68055				546.547	1.36087				544.545	1.18734				546.547	1.16273				544.545	2.1388
		546.547	1.90614				546.547	1.68352				548.549	1.36433				546.547	1.19093				548.549	1.16662				546.547	2.1392
		548.549	1.90716				548.549	1.68645				550	1.36681				548.549	1.19449				550	1.16942				548.549	2.13959
		550	1.90789				550	1.68855				550.551	1.36775				550	1.19705				550.551	1.17047				550	2.13987
		550.551	1.90817				550.551	1.68934				552.553	1.37113				550.551	1.19801				552.553	1.1743				550.551	2.13998
		552.553	1.90917				552.553	1.69221				554.555	1.37447				552.553	1.20151				554.555	1.17809				552.553	2.14037
		554.555	1.91016				554.555	1.69504				556.557	1.37778				554.555	1.20497				556.557	1.18185				554.555	2.14075
		556.557	1.91114				556.557	1.69783				558.559	1.38104				556.557	1.2084				558.559	1.18557				556.557	2.14113
		558.559	1.91211				558.559	1.7006				560	1.38337				558.559	1.21179				560	1.18824				558.559	2.14151
		560	1.9128				560	1.70257				560.561	1.38427				560	1.21422				560.561	1.18927				560	2.14178
		560.561	1.91306				560.561	1.70333				562.563	1.38746				560.561	1.21516				562.563	1.19294				560.561	2.14188
		562.563	1.91401				562.563	1.70603				564.565	1.39062				562.563	1.2185				564.565	1.19657				562.563	2.14225
		564.565	1.91495				564.565	1.7087				566.567	1.39374				564.565	1.22181				566.567	1.20017				564.565	2.14262
		566.567	1.91588				566.567	1.71134				568.569	1.39682				566.567	1.22508				568.569	1.20375				566.567	2.14298
		568.569	1.91681				568.569	1.71395				570	1.399				568.569	1.22833				570	1.20628				568.569	2.14334
		570	1.91746				570	1.7158				570.571	1.39987				570	1.23063				570.571	1.20729				570	2.1436
		570.571	1.91772				570.571	1.71653				572.573	1.40288				570.571	1.23154				572.573	1.2108				570.571	2.1437
		572.573	1.91862				572.573	1.71908				574.575	1.40586				572.573	1.23473				574.575	1.21428				572.573	2.14406
		574.575	1.91952				574.575	1.7216				576.577	1.4088				574.575	1.23789				576.577	1.21774				574.575	2.14441
		576.577	1.9204				576.577	1.72409				578.579	1.41171				576.577	1.24102				578.579	1.22116				576.577	2.14476
		578.579	1.92128				578.579	1.72655				580	1.41376				578.579	1.24412				580	1.22357				578.579	2.14511
		580	1.9219				580	1.72828				580.581	1.41459				580	1.2463				580.581	1.22455				580	2.14535
		580.581	1.92215				580.581	1.72899				582.583	1.41743				580.581	1.24719				582.583	1.22792				580.581	2.14545
		582.583	1.92301				582.583	1.73139				584.585	1.42024				582.583	1.25023				584.585	1.23125				582.583	2.14579
		584.585	1.92386				584.585	1.73377				586.587	1.42302				584.585	1.25324				586.587	1.23456				584.585	2.14613
		586.587	1.9247				586.587	1.73612				588.589	1.42577				586.587	1.25623				588.589	1.23784				586.587	2.14646
		588.589	1.92554				588.589	1.73845				590	1.42769				588.589	1.25919				590	1.24013				588.589	2.1468
		590	1.92612				590	1.74007				590.591	1.42848				590	1.26126				590.591	1.24109				590	2.14703
		590.591	1.92636				590.591	1.74075				592.593	1.43117				590.591	1.26212				592.593	1.24431				590.591	2.14713
		592.593	1.92718				592.593	1.74302				594.595	1.43382				592.593	1.26503				594.595	1.2475				592.593	2.14746
		594.595	1.92799				594.595	1.74527				596.597	1.43644				594.595	1.2679				596.597	1.25067				594.595	2.14778
		596.597	1.9288				596.597	1.74749				598.599	1.43903				596.597	1.27075				598.599	1.25381				596.597	2.1481
		598.599	1.92959				598.599	1.74968				600	1.44083				598.599	1.27358				600	1.25599				598.599	2.14842
		600	1.93014				600	1.75121				600.601	1.4416				600	1.27554				600.601	1.25692				600	2.14864
		600.601	1.93038				600.601	1.75186				602.603	1.44413				600.601	1.27638				602.603	1.26				600.601	2.14874
		602.603	1.93116				602.603	1.754				604.605	1.44663				602.603	1.27915				604.605	1.26306				602.603	2.14905
		604.605	1.93193				604.605	1.75612				606.607	1.44911				604.605	1.28189				606.607	1.26609				604.605	2.14937
		606.607	1.9327				606.607	1.75822				608.609	1.45156				606.607	1.28461				608.609	1.26909				606.607	2.14968
		608.609	1.93346				608.609	1.7603				610	1.45324				608.609	1.28731				610	1.27116				608.609	2.14998
		610	1.93398				610	1.76173				610.611	1.45397				610	1.28917				610.611	1.27207				610	2.1502
		610.611	1.93421				610.611	1.76235				612.613	1.45636				610.611	1.28998				612.613	1.27502				610.611	2.15029
		612.613	1.93495				612.613	1.76438				614.615	1.45873				612.613	1.29263				614.615	1.27794				612.613	2.15059
		614.615	1.93569				614.615	1.76638				616.617	1.46106				614.615	1.29525				616.617	1.28084				614.615	2.15089
		616.617	1.93642				616.617	1.76837				618.619	1.46337				616.617	1.29784				618.619	1.28372				616.617	2.15119
		618.619	1.93714				618.619	1.77033				620	1.46495				618.619	1.30041				620	1.28569				618.619	2.15148
		620	1.93764				620	1.77167				620.621	1.46566				620	1.30217				620.621	1.28657				620	2.15169
		620.621	1.93786				620.621	1.77227				622.623	1.46791				620.621	1.30296				622.623	1.28939				620.621	2.15178
		622.623	1.93857				622.623	1.77418				624.625	1.47015				622.623	1.30549				624.625	1.29219				622.623	2.15207
		624.625	1.93927				624.625	1.77608				626.627	1.47235				624.625	1.30799				626.627	1.29497				624.625	2.15236
		626.627	1.93997				626.627	1.77796				628.629	1.47453				626.627	1.31046				628.629	1.29772				626.627	2.15264
		628.629	1.94066				628.629	1.77981				630	1.47601				628.629	1.31292				630	1.29958				628.629	2.15293
		630	1.94113				630	1.78107				630.631	1.47669				630	1.31459				630.631	1.30044				630	2.15312
		630.631	1.94135				630.631	1.78164				632.633	1.47882				630.631	1.31535				632.633	1.30314				630.631	2.15321
		632.633	1.94203				632.633	1.78346				634.635	1.48093				632.633	1.31776				634.635	1.30582				632.633	2.15349
		634.635	1.9427				634.635	1.78525				636.637	1.48301				634.635	1.32014				636.637	1.30847				634.635	2.15377
		636.637	1.94336				636.637	1.78702				638.639	1.48507				636.637	1.32251				638.639	1.31111				636.637	2.15405
		638.639	1.94402				638.639	1.78878				640	1.48646				638.639	1.32485				640	1.31288				638.639	2.15432
		640	1.94447				640	1.78996				640.641	1.4871				640	1.32643				640.641	1.31371				640	2.1545
		640.641	1.94468				640.641	1.79051				642.643	1.48912				640.641	1.32717				642.643	1.3163				640.641	2.15459
		642.643	1.94533				642.643	1.79223				644.645	1.49111				642.643	1.32947				644.645	1.31886				642.643	2.15486
		644.645	1.94597				644.645	1.79393				646.647	1.49307				644.645	1.33175				646.647	1.3214				644.645	2.15513
		646.647	1.94661				646.647	1.79561				648.649	1.49502				646.647	1.334				648.649	1.32391				646.647	2.1554
		648.649	1.94724				648.649	1.79727				650	1.49632				648.649	1.33624				650	1.3256				648.649	2.15566
		650	1.94766				650	1.79838				650.651	1.49694				650	1.33773				650.651	1.32641				650	2.15584
		650.651	1.94786				650.651	1.79891				652.653	1.49884				650.651	1.33845				652.653	1.32888				650.651	2.15592
		652.653	1.94848				652.653	1.80053				654.655	1.50072				652.653	1.34064				654.655	1.33133				652.653	2.15618
		654.655	1.9491				654.655	1.80214				656.657	1.50258				654.655	1.34282				656.657	1.33376				654.655	2.15644
		656.657	1.94971				656.657	1.80373				658.659	1.50442				656.657	1.34497				658.659	1.33617				656.657	2.1567
		658.659	1.95031				658.659	1.8053				660	1.50564				658.659	1.3471				660	1.33777				658.659	2.15695
		660	1.95071				660	1.80634				660.661	1.50624				660	1.34852				660.661	1.33855				660	2.15712
		660.661	1.95091				660.661	1.80685				662.663	1.50803				660.661	1.34921				662.663	1.34092				660.661	2.1572
		662.663	1.9515				662.663	1.80839				664.665	1.50981				662.663	1.35131				664.665	1.34326				662.663	2.15745
		664.665	1.95209				664.665	1.80991				666.667	1.51157				664.665	1.35338				666.667	1.34558				664.665	2.1577
		666.667	1.95267				666.667	1.81142				668.669	1.5133				666.667	1.35544				668.669	1.34789				666.667	2.15795
		668.669	1.95325				668.669	1.81291				670	1.51445				668.669	1.35747				670	1.34941				668.669	2.1582
		670	1.95363				670	1.81389				670.671	1.51502				670	1.35881				670.671	1.35017				670	2.15836
		670.671	1.95382				670.671	1.81438				672.673	1.51672				670.671	1.35949				672.673	1.35243				670.671	2.15844
		672.673	1.95439				672.673	1.81584				674.675	1.5184				672.673	1.36149				674.675	1.35467				672.673	2.15868
		674.675	1.95495				674.675	1.81728				676.677	1.52006				674.675	1.36346				676.677	1.35689				674.675	2.15892
		676.677	1.95551				676.677	1.81871				678.679	1.5217				676.677	1.36543				678.679	1.3591				676.677	2.15916
		678.679	1.95606				678.679	1.82012				680	1.52277				678.679	1.36737				680	1.36054				678.679	2.1594
		680	1.95642				680	1.82104				680.681	1.52332				680	1.36864				680.681	1.36128				680	2.15955
		680.681	1.95661				680.681	1.82151				682.683	1.52493				680.681	1.36929				682.683	1.36344				680.681	2.15963
		682.683	1.95715				682.683	1.8229				684.685	1.52651				682.683	1.3712				684.685	1.36559				682.683	2.15987
		684.685	1.95769				684.685	1.82426				686.687	1.52808				684.685	1.37309				686.687	1.36771				684.685	2.1601
		686.687	1.95823				686.687	1.82561				688.689	1.52964				686.687	1.37496				688.689	1.36982				686.687	2.16033
		688.689	1.95876				688.689	1.82695				690	1.53064				688.689	1.37681				690	1.37119				688.689	2.16056
		690	1.9591				690	1.82782				690.691	1.53117				690	1.37802				690.691	1.37191				690	2.16071
		690.691	1.95928				690.691	1.82828				692.693	1.53269				690.691	1.37865				692.693	1.37398				690.691	2.16078
		692.693	1.9598				692.693	1.82959				694.695	1.53419				692.693	1.38047				694.695	1.37603				692.693	2.16101
		694.695	1.96032				694.695	1.83088				696.697	1.53568				694.695	1.38228				696.697	1.37806				694.695	2.16123
		696.697	1.96083				696.697	1.83216				698.699	1.53714				696.697	1.38406				698.699	1.38008				696.697	2.16146
		698.699	1.96134				698.699	1.83343				700	1.53809				698.699	1.38583				700	1.38138				698.699	2.16168
		700	1.96167				700	1.83425				700.701	1.5386				700	1.38698				700.701	1.38207				700	2.16182
		700.701	1.96184				700.701	1.83469				702.703	1.54003				700.701	1.38759				702.703	1.38405				700.701	2.1619
		702.703	1.96234				702.703	1.83593				704.705	1.54145				702.703	1.38933				704.705	1.38602				702.703	2.16211
		704.705	1.96284				704.705	1.83716				706.707	1.54286				704.705	1.39105				706.707	1.38796				704.705	2.16233
		706.707	1.96333				706.707	1.83838				708.709	1.54425				706.707	1.39276				708.709	1.38989				706.707	2.16255
		708.709	1.96382				708.709	1.83958				710	1.54514				708.709	1.39445				710	1.39112				708.709	2.16276
		710	1.96413				710	1.84035				710.711	1.54562				710	1.39553				710.711	1.3918				710	2.1629
		710.711	1.9643				710.711	1.84077				712.713	1.54698				710.711	1.39612				712.713	1.3937				710.711	2.16297
		712.713	1.96478				712.713	1.84195				714.715	1.54833				712.713	1.39778				714.715	1.39557				712.713	2.16318
		714.715	1.96525				714.715	1.84312				716.717	1.54966				714.715	1.39943				716.717	1.39743				714.715	2.16339
		716.717	1.96573				716.717	1.84428				718.719	1.55097				716.717	1.40106				718.719	1.39928				716.717	2.1636
		718.719	1.96619				718.719	1.84542				720	1.55181				718.719	1.40267				720	1.40045				718.719	2.1638
		720	1.96649				720	1.84614				720.721	1.55227				720	1.4037				720.721	1.40111				720	2.16394
		720.721	1.96666				720.721	1.84655				722.723	1.55356				720.721	1.40427				722.723	1.40292				720.721	2.16401
		722.723	1.96712				722.723	1.84767				724.725	1.55483				722.723	1.40586				724.725	1.40472				722.723	2.16421
		724.725	1.96757				724.725	1.84878				726.727	1.55609				724.725	1.40743				726.727	1.4065				724.725	2.16442
		726.727	1.96803				726.727	1.84988				728.729	1.55734				726.727	1.40898				728.729	1.40826				726.727	2.16462
		728.729	1.96847				728.729	1.85096				730	1.55812				728.729	1.41053				730	1.40938				728.729	2.16482
		730	1.96876				730	1.85165				730.731	1.55857				730	1.4115				730.731	1.41001				730	2.16494
		730.731	1.96892				730.731	1.85204				732.733	1.55979				730.731	1.41206				732.733	1.41175				730.731	2.16502
		732.733	1.96936				732.733	1.8531				734.735	1.561				732.733	1.41357				734.735	1.41347				732.733	2.16521
		734.735	1.9698				734.735	1.85416				736.737	1.56219				734.735	1.41507				736.737	1.41517				734.735	2.16541
		736.737	1.97023				736.737	1.8552				738.739	1.56337				736.737	1.41656				738.739	1.41686				736.737	2.1656
		738.739	1.97067				738.739	1.85623				740	1.56411				738.739	1.41803				740	1.41792				738.739	2.1658
		740	1.97094				740	1.85687				740.741	1.56454				740	1.41896				740.741	1.41854				740	2.16592
		740.741	1.97109				740.741	1.85725				742.743	1.56569				740.741	1.41949				742.743	1.4202				740.741	2.16599
		742.743	1.97152				742.743	1.85826				744.745	1.56683				742.743	1.42094				744.745	1.42184				742.743	2.16618
		744.745	1.97194				744.745	1.85926				746.747	1.56796				744.745	1.42238				746.747	1.42348				744.745	2.16637
		746.747	1.97236				746.747	1.86026				748.749	1.56908				746.747	1.4238				748.749	1.42509				746.747	2.16656
		748.749	1.97277				748.749	1.86124				750	1.56978				748.749	1.42521				750	1.4261				748.749	2.16674
		750	1.97303				750	1.86185				750.751	1.57019				750	1.42608				750.751	1.4267				750	2.16686
		750.751	1.97318				750.751	1.86221				752.753	1.57128				750.751	1.4266				752.753	1.42829				750.751	2.16693
		752.753	1.97359				752.753	1.86317				754.755	1.57237				752.753	1.42799				754.755	1.42986				752.753	2.16711
		754.755	1.97399				754.755	1.86412				756.757	1.57344				754.755	1.42936				756.757	1.43142				754.755	2.1673
		756.757	1.9744				756.757	1.86507				758.759	1.5745				756.757	1.43072				758.759	1.43297				756.757	2.16748
		758.759	1.97479				758.759	1.866				760	1.57515				758.759	1.43206				760	1.43393				758.759	2.16766
		760	1.97504				760	1.86657				760.761	1.57555				760	1.43289				760.761	1.43451				760	2.16777
		760.761	1.97519				760.761	1.86692				762.763	1.57659				760.761	1.4334				762.763	1.43603				760.761	2.16784
		762.763	1.97558				762.763	1.86784				764.765	1.57761				762.763	1.43472				764.765	1.43754				762.763	2.16802
		764.765	1.97597				764.765	1.86874				766.767	1.57863				764.765	1.43603				766.767	1.43903				764.765	2.1682
		766.767	1.97636				766.767	1.86964				768.769	1.57964				766.767	1.43733				768.769	1.44052				766.767	2.16837
		768.769	1.97674				768.769	1.87053				770	1.58025				768.769	1.43862				770	1.44142				768.769	2.16855
		770	1.97697				770	1.87107				770.771	1.58063				770	1.43941				770.771	1.44199				770	2.16866
		770.771	1.97712				770.771	1.87141				772.773	1.58162				770.771	1.4399				772.773	1.44345				770.771	2.16872
		772.773	1.9775				772.773	1.87228				774.775	1.58259				772.773	1.44116				774.775	1.44489				772.773	2.1689
		774.775	1.97787				774.775	1.87314				776.777	1.58356				774.775	1.44242				776.777	1.44632				774.775	2.16907
		776.777	1.97824				776.777	1.874				778.779	1.58451				776.777	1.44366				778.779	1.44774				776.777	2.16924
		778.779	1.97861				778.779	1.87484				780	1.58509				778.779	1.44489				780	1.4486				778.779	2.16941
		780	1.97884				780	1.87535				780.781	1.58546				780	1.44564				780.781	1.44915				780	2.16952
		780.781	1.97898				780.781	1.87568				782.783	1.58639				780.781	1.44611				782.783	1.45055				780.781	2.16958
		782.783	1.97934				782.783	1.87651				784.785	1.58732				782.783	1.44732				784.785	1.45193				782.783	2.16975
		784.785	1.9797				784.785	1.87733				786.787	1.58823				784.785	1.44852				786.787	1.4533				784.785	2.16992
		786.787	1.98006				786.787	1.87814				788.789	1.58914				786.787	1.44971				788.789	1.45467				786.787	2.17008
		788.789	1.98042				788.789	1.87895				790	1.58968				788.789	1.45089				790	1.45548				788.789	2.17025
		790	1.98063				790	1.87943				790.791	1.59003				790	1.4516				790.791	1.45601				790	2.17035
		790.791	1.98077				790.791	1.87975				792.793	1.59092				790.791	1.45206				792.793	1.45735				790.791	2.17041
		792.793	1.98112				792.793	1.88054				794.795	1.5918				792.793	1.45321				794.795	1.45868				792.793	2.17057
		794.795	1.98146				794.795	1.88132				796.797	1.59267				794.795	1.45436				796.797	1.45999				794.795	2.17074
		796.797	1.98181				796.797	1.88209				798.799	1.59353				796.797	1.4555				798.799	1.4613				796.797	2.1709
		798.799	1.98215				798.799	1.88286				800	1.59404				798.799	1.45663				800	1.46207				798.799	2.17106
		800	1.98236				800	1.88332				800.801	1.59438				800	1.4573				800.801	1.46259				800	2.17115
		800.801	1.98249				800.801	1.88362				802.803	1.59523				800.801	1.45774				802.803	1.46387				800.801	2.17122
		802.803	1.98283				802.803	1.88438				804.805	1.59606				802.803	1.45885				804.805	1.46514				802.803	2.17138
		804.805	1.98316				804.805	1.88512				806.807	1.59689				804.805	1.45995				806.807	1.4664				804.805	2.17153
		806.807	1.98349				806.807	1.88586				808.809	1.5977				806.807	1.46104				808.809	1.46765				806.807	2.17169
		808.809	1.98382				808.809	1.88659				810	1.59819				808.809	1.46212				810	1.46839				808.809	2.17184
		810	1.98402				810	1.88702				810.811	1.59851				810	1.46276				810.811	1.46889				810	2.17194
		810.811	1.98415				810.811	1.88732				812.813	1.59931				810.811	1.46319				812.813	1.47012				810.811	2.172
		812.813	1.98448				812.813	1.88804				814.815	1.60011				812.813	1.46425				814.815	1.47134				812.813	2.17215
		814.815	1.9848				814.815	1.88875				816.817	1.60089				814.815	1.4653				816.817	1.47255				814.815	2.1723
		816.817	1.98512				816.817	1.88945				818.819	1.60167				816.817	1.46634				818.819	1.47374				816.817	2.17246
		818.819	1.98544				818.819	1.89015				820	1.60212				818.819	1.46738				820	1.47445				818.819	2.17261
		820	1.98562				820	1.89056				820.821	1.60244				820	1.46798				820.821	1.47493				820	2.1727
		820.821	1.98575				820.821	1.89084				822.823	1.6032				820.821	1.4684				822.823	1.47611				820.821	2.17276
		822.823	1.98606				822.823	1.89153				824.825	1.60395				822.823	1.46942				824.825	1.47728				822.823	2.17291
		824.825	1.98637				824.825	1.8922				826.827	1.6047				824.825	1.47043				826.827	1.47844				824.825	2.17305
		826.827	1.98668				826.827	1.89288				828.829	1.60544				826.827	1.47142				828.829	1.47959				826.827	2.1732
		828.829	1.98699				828.829	1.89354				830	1.60587				828.829	1.47241				830	1.48025				828.829	2.17335
		830	1.98717				830	1.89393				830.831	1.60617				830	1.47299				830.831	1.48072				830	2.17343
		830.831	1.98729				830.831	1.8942				832.833	1.6069				830.831	1.4734				832.833	1.48185				830.831	2.17349
		832.833	1.9876				832.833	1.89486				834.835	1.60761				832.833	1.47437				834.835	1.48297				832.833	2.17364
		834.835	1.9879				834.835	1.8955				836.837	1.60832				834.835	1.47533				836.837	1.48408				834.835	2.17378
		836.837	1.98819				836.837	1.89615				838.839	1.60903				836.837	1.47629				838.839	1.48519				836.837	2.17393
		838.839	1.98849				838.839	1.89678				840	1.60943				838.839	1.47724				840	1.48582				838.839	2.17407
		840	1.98866				840	1.89715				840.841	1.60972				840	1.47779				840.841	1.48628				840	2.17415
		840.841	1.98878				840.841	1.89741				842.843	1.61041				840.841	1.47818				842.843	1.48736				840.841	2.17421
		842.843	1.98907				842.843	1.89804				844.845	1.61109				842.843	1.47911				844.845	1.48844				842.843	2.17435
		844.845	1.98936				844.845	1.89865				846.847	1.61177				844.845	1.48004				846.847	1.4895				844.845	2.17449
		846.847	1.98965				846.847	1.89927				848.849	1.61244				846.847	1.48095				848.849	1.49056				846.847	2.17463
		848.849	1.98994				848.849	1.89988				850	1.61282				848.849	1.48186				850	1.49116				848.849	2.17477
		850	1.9901				850	1.90022				850.851	1.6131				850	1.48238				850.851	1.49161				850	2.17485
		850.851	1.99022				850.851	1.90048				852.853	1.61376				850.851	1.48276				852.853	1.49265				850.851	2.17491
		852.853	1.9905				852.853	1.90107				854.855	1.61441				852.853	1.48366				854.855	1.49368				852.853	2.17504
		854.855	1.99078				854.855	1.90166				856.857	1.61505				854.855	1.48454				856.857	1.4947				854.855	2.17518
		856.857	1.99106				856.857	1.90225				858.859	1.61569				856.857	1.48542				858.859	1.49572				856.857	2.17531
		858.859	1.99133				858.859	1.90283				860	1.61605				858.859	1.48629				860	1.49629				858.859	2.17545
		860	1.99149				860	1.90316				860.861	1.61632				860	1.48679				860.861	1.49672				860	2.17552
		860.861	1.99161				860.861	1.9034				862.863	1.61694				860.861	1.48716				862.863	1.49772				860.861	2.17558
		862.863	1.99188				862.863	1.90397				864.865	1.61756				862.863	1.48801				864.865	1.49871				862.863	2.17571
		864.865	1.99215				864.865	1.90454				866.867	1.61817				864.865	1.48886				866.867	1.49969				864.865	2.17585
		866.867	1.99242				866.867	1.9051				868.869	1.61878				866.867	1.48971				868.869	1.50066				866.867	2.17598
		868.869	1.99268				868.869	1.90565				870	1.61912				868.869	1.49054				870	1.50121				868.869	2.17611
		870	1.99283				870	1.90596				870.871	1.61938				870	1.49101				870.871	1.50163				870	2.17618
		870.871	1.99295				870.871	1.9062				872.873	1.61998				870.871	1.49137				872.873	1.50259				870.871	2.17624
		872.873	1.99321				872.873	1.90675				874.875	1.62057				872.873	1.49219				874.875	1.50354				872.873	2.17637
		874.875	1.99347				874.875	1.90729				876.877	1.62115				874.875	1.49301				876.877	1.50448				874.875	2.1765
		876.877	1.99373				876.877	1.90782				878.879	1.62173				876.877	1.49381				878.879	1.50541				876.877	2.17662
		878.879	1.99399				878.879	1.90835				880	1.62205				878.879	1.49462				880	1.50593				878.879	2.17675
		880	1.99413				880	1.90865				880.881	1.6223				880	1.49506				880.881	1.50634				880	2.17682
		880.881	1.99424				880.881	1.90888				882.883	1.62287				880.881	1.49541				882.883	1.50726				880.881	2.17688
		882.883	1.99449				882.883	1.9094				884.885	1.62343				882.883	1.4962				884.885	1.50817				882.883	2.177
		884.885	1.99475				884.885	1.90992				886.887	1.62399				884.885	1.49698				886.887	1.50908				884.885	2.17713
		886.887	1.995				886.887	1.91043				888.889	1.62454				886.887	1.49776				888.889	1.50997				886.887	2.17725
		888.889	1.99524				888.889	1.91094				890	1.62484				888.889	1.49853				890	1.51047				888.889	2.17738
		890	1.99538				890	1.91122				890.891	1.62508				890	1.49895				890.891	1.51086				890	2.17744
		890.891	1.99549				890.891	1.91144				892.893	1.62562				890.891	1.49929				892.893	1.51175				890.891	2.1775
		892.893	1.99574				892.893	1.91194				894.895	1.62616				892.893	1.50004				894.895	1.51262				892.893	2.17762
		894.895	1.99598				894.895	1.91243				896.897	1.62669				894.895	1.50079				896.897	1.51349				894.895	2.17774
		896.897	1.99622				896.897	1.91292				898.899	1.62722				896.897	1.50154				898.899	1.51435				896.897	2.17786
		898.899	1.99646				898.899	1.91341				900	1.6275				898.899	1.50228				900	1.51483				898.899	2.17798
		900	1.99659				900	1.91367				900.901	1.62774				900	1.50268				900.901	1.51521				900	2.17805
		900.901	1.9967				900.901	1.91389				902.903	1.62825				900.901	1.50301				902.903	1.51606				900.901	2.1781
		902.903	1.99694				902.903	1.91437				904.905	1.62876				902.903	1.50373				904.905	1.5169				902.903	2.17822
		904.905	1.99717				904.905	1.91484				906.907	1.62927				904.905	1.50445				906.907	1.51774				904.905	2.17834
		906.907	1.99741				906.907	1.91531				908.909	1.62977				906.907	1.50517				908.909	1.51856				906.907	2.17846
		908.909	1.99764				908.909	1.91577				910	1.63004				908.909	1.50588				910	1.51901				908.909	2.17858
		910	1.99777				910	1.91602				910.911	1.63027				910	1.50626				910.911	1.51939				910	2.17864
		910.911	1.99787				910.911	1.91623				912.913	1.63076				910.911	1.50658				912.913	1.5202				910.911	2.17869
		912.913	1.9981				912.913	1.91669				914.915	1.63125				912.913	1.50728				914.915	1.52101				912.913	2.17881
		914.915	1.99833				914.915	1.91714				916.917	1.63173				914.915	1.50797				916.917	1.52181				914.915	2.17892
		916.917	1.99855				916.917	1.91759				918.919	1.63221				916.917	1.50865				918.919	1.52261				916.917	2.17904
		918.919	1.99878				918.919	1.91804				920	1.63247				918.919	1.50934				920	1.52304				918.919	2.17915
		920	1.9989				920	1.91828				920.921	1.63268				920	1.5097				920.921	1.5234				920	2.17922
		920.921	1.999				920.921	1.91848				922.923	1.63315				920.921	1.51001				922.923	1.52418				920.921	2.17927
		922.923	1.99922				922.923	1.91892				924.925	1.63362				922.923	1.51068				924.925	1.52496				922.923	2.17938
		924.925	1.99945				924.925	1.91935				926.927	1.63408				924.925	1.51134				926.927	1.52573				924.925	2.17949
		926.927	1.99966				926.927	1.91978				928.929	1.63454				926.927	1.512				928.929	1.5265				926.927	2.1796
		928.929	1.99988				928.929	1.92021				930	1.63478				928.929	1.51266				930	1.5269				928.929	2.17972
		930	2				930	1.92043				930.931	1.63499				930	1.513				930.931	1.52726				930	2.17977
		930.931	2.0001				930.931	1.92063				932.933	1.63544				930.931	1.5133				932.933	1.52801				930.931	2.17983
		932.933	2.00031				932.933	1.92105				934.935	1.63588				932.933	1.51395				934.935	1.52876				932.933	2.17994
		934.935	2.00053				934.935	1.92147				936.937	1.63632				934.935	1.51459				936.937	1.5295				934.935	2.18005
		936.937	2.00074				936.937	1.92188				938.939	1.63676				936.937	1.51522				938.939	1.53023				936.937	2.18015
		938.939	2.00095				938.939	1.92229				940	1.63699				938.939	1.51585				940	1.53062				938.939	2.18026
		940	2.00106				940	1.9225				940.941	1.63719				940	1.51618				940.941	1.53097				940	2.18032
		940.941	2.00116				940.941	1.92269				942.943	1.63762				940.941	1.51647				942.943	1.53169				940.941	2.18037
		942.943	2.00137				942.943	1.9231				944.945	1.63805				942.943	1.51709				944.945	1.53241				942.943	2.18048
		944.945	2.00157				944.945	1.92349				946.947	1.63847				944.945	1.5177				946.947	1.53312				944.945	2.18058
		946.947	2.00178				946.947	1.92389				948.949	1.63888				946.947	1.51831				948.949	1.53383				946.947	2.18069
		948.949	2.00198				948.949	1.92428				950	1.6391				948.949	1.51891				950	1.5342				948.949	2.1808
		950	2.00209				950	1.92449				950.951	1.6393				950	1.51923				950.951	1.53453				950	2.18085
		950.951	2.00219				950.951	1.92467				952.953	1.63971				950.951	1.51951				952.953	1.53523				950.951	2.1809
		952.953	2.00239				952.953	1.92506				954.955	1.64011				952.953	1.52011				954.955	1.53592				952.953	2.18101
		954.955	2.00259				954.955	1.92544				956.957	1.64051				954.955	1.5207				956.957	1.53661				954.955	2.18111
		956.957	2.00279				956.957	1.92582				958.959	1.64091				956.957	1.52128				958.959	1.53729				956.957	2.18121
		958.959	2.00298				958.959	1.92619				960	1.64112				958.959	1.52186				960	1.53764				958.959	2.18132
		960	2.00309				960	1.92639				960.961	1.64131				960	1.52216				960.961	1.53797				960	2.18137
		960.961	2.00318				960.961	1.92657				962.963	1.6417				960.961	1.52244				962.963	1.53864				960.961	2.18142
		962.963	2.00338				962.963	1.92694				964.965	1.64209				962.963	1.52301				964.965	1.5393				962.963	2.18152
		964.965	2.00357				964.965	1.9273				966.967	1.64247				964.965	1.52358				966.967	1.53996				964.965	2.18162
		966.967	2.00376				966.967	1.92767				968.969	1.64285				966.967	1.52414				968.969	1.54062				966.967	2.18172
		968.969	2.00396				968.969	1.92803				970	1.64305				968.969	1.5247				970	1.54095				968.969	2.18182
		970	2.00405				970	1.92821				970.971	1.64323				970	1.52498				970.971	1.54127				970	2.18187
		970.971	2.00415				970.971	1.92839				972.973	1.64361				970.971	1.52525				972.973	1.54191				970.971	2.18192
		972.973	2.00434				972.973	1.92874				974.975	1.64398				972.973	1.5258				974.975	1.54255				972.973	2.18202
		974.975	2.00452				974.975	1.9291				976.977	1.64435				974.975	1.52635				976.977	1.54319				974.975	2.18212
		976.977	2.00471				976.977	1.92944				978.979	1.64471				976.977	1.52689				978.979	1.54382				976.977	2.18222
		978.979	2.0049				978.979	1.92979				980	1.6449				978.979	1.52742				980	1.54414				978.979	2.18232
		980	2.00499				980	1.92997				980.981	1.64507				980	1.5277				980.981	1.54445				980	2.18237
		980.981	2.00508				980.981	1.93014				982.983	1.64543				980.981	1.52796				982.983	1.54507				980.981	2.18242
		982.983	2.00526				982.983	1.93048				984.985	1.64579				982.983	1.52849				984.985	1.54569				982.983	2.18251
		984.985	2.00545				984.985	1.93081				986.987	1.64614				984.985	1.52901				986.987	1.5463				984.985	2.18261
		986.987	2.00563				986.987	1.93115				988.989	1.64649				986.987	1.52953				988.989	1.54691				986.987	2.1827
		988.989	2.00581				988.989	1.93148				990	1.64666				988.989	1.53005				990	1.54721				988.989	2.1828
		990	2.0059				990	1.93165				990.991	1.64683				990	1.53031				990.991	1.54751				990	2.18285
		990.991	2.00599				990.991	1.93181				992.993	1.64718				990.991	1.53056				992.993	1.54811				990.991	2.1829
		992.993	2.00617				992.993	1.93214				994.995	1.64752				992.993	1.53107				994.995	1.5487				992.993	2.18299
		994.995	2.00634				994.995	1.93247				996.997	1.64785				994.995	1.53157				996.997	1.54929				994.995	2.18308
		996.997	2.00652				996.997	1.93279				998.999	1.64819				996.997	1.53208				998.999	1.54988				996.997	2.18318
		998.999	2.00669				998.999	1.93311				1000	1.64835				998.999	1.53257				1000	1.55017				998.999	2.18327
		1000	2.00678				1000	1.93327				1001	1.64852				1000	1.53282				1001	1.55046				1000	2.18332
		1001	2.00687				1001	1.93342				1003	1.64885				1001	1.53307				1003	1.55103				1001	2.18336
		1003	2.00704				1003	1.93374				1005.01	1.64917				1003	1.53356				1005.01	1.55161				1003	2.18346
		1005.01	2.00721				1005.01	1.93405				1007.01	1.6495				1005.01	1.53404				1007.01	1.55217				1005.01	2.18355
		1007.01	2.00738				1007.01	1.93436				1009.01	1.64982				1007.01	1.53453				1009.01	1.55274				1007.01	2.18364
		1009.01	2.00755				1009.01	1.93467				1010	1.64997				1009.01	1.535				1010	1.55302				1009.01	2.18373
		1010	2.00763				1010	1.93482				1011.01	1.65013				1010	1.53524				1011.01	1.5533				1010	2.18378
		1011.01	2.00772				1011.01	1.93497				1013.01	1.65045				1011.01	1.53548				1013.01	1.55385				1011.01	2.18382
		1013.01	2.00789				1013.01	1.93528				1015.02	1.65076				1013.01	1.53595				1015.02	1.5544				1013.01	2.18391
		1015.02	2.00805				1015.02	1.93558				1017.02	1.65107				1015.02	1.53642				1017.02	1.55495				1015.02	2.184
		1017.02	2.00822				1017.02	1.93587				1019.02	1.65138				1017.02	1.53688				1019.02	1.5555				1017.02	2.18409
		1019.02	2.00838				1019.02	1.93617				1020	1.65153				1019.02	1.53735				1020	1.55576				1019.02	2.18418
		1020	2.00846				1020	1.93631				1021.02	1.65168				1020	1.53757				1021.02	1.55604				1020	2.18422
		1021.02	2.00855				1021.02	1.93646				1023.02	1.65198				1021.02	1.5378				1023.02	1.55657				1021.02	2.18427
		1023.02	2.00871				1023.02	1.93675				1025.03	1.65228				1023.02	1.53826				1025.03	1.5571				1023.02	2.18436
		1025.03	2.00887				1025.03	1.93704				1027.03	1.65258				1025.03	1.53871				1027.03	1.55763				1025.03	2.18444
		1027.03	2.00903				1027.03	1.93733				1029.03	1.65287				1027.03	1.53916				1029.03	1.55815				1027.03	2.18453
		1029.03	2.00919				1029.03	1.93761				1030	1.65301				1029.03	1.5396				1030	1.55841				1029.03	2.18462
		1030	2.00927				1030	1.93775				1031.03	1.65316				1030	1.53982				1031.03	1.55867				1030	2.18466
		1031.03	2.00935				1031.03	1.93789				1033.03	1.65345				1031.03	1.54004				1033.03	1.55919				1031.03	2.1847
		1033.03	2.00951				1033.03	1.93817				1035.04	1.65374				1033.03	1.54048				1035.04	1.5597				1033.03	2.18479
		1035.04	2.00967				1035.04	1.93845				1037.04	1.65402				1035.04	1.54091				1037.04	1.56021				1035.04	2.18487
		1037.04	2.00982				1037.04	1.93873				1039.04	1.65431				1037.04	1.54135				1039.04	1.56072				1037.04	2.18496
		1039.04	2.00998				1039.04	1.939				1040	1.65444				1039.04	1.54177				1040	1.56096				1039.04	2.18504
		1040	2.01005				1040	1.93913				1041.04	1.65458				1040	1.54198				1041.04	1.56122				1040	2.18508
		1041.04	2.01013				1041.04	1.93927				1043.04	1.65486				1041.04	1.5422				1043.04	1.56171				1041.04	2.18513
		1043.04	2.01029				1043.04	1.93954				1045.05	1.65514				1043.04	1.54262				1045.05	1.56221				1043.04	2.18521
		1045.05	2.01044				1045.05	1.93981				1047.05	1.65541				1045.05	1.54304				1047.05	1.5627				1045.05	2.1853
		1047.05	2.01059				1047.05	1.94007				1049.05	1.65568				1047.05	1.54346				1049.05	1.56319				1047.05	2.18538
		1049.05	2.01074				1049.05	1.94033				1050	1.65581				1049.05	1.54387				1050	1.56342				1049.05	2.18546
		1050	2.01081				1050	1.94046				1051.05	1.65595				1050	1.54406				1051.05	1.56367				1050	2.1855
		1051.05	2.01089				1051.05	1.9406				1053.05	1.65621				1051.05	1.54428				1053.05	1.56415				1051.05	2.18554
		1053.05	2.01104				1053.05	1.94085				1055.06	1.65648				1053.05	1.54469				1055.06	1.56463				1053.05	2.18563
		1055.06	2.01119				1055.06	1.94111				1057.06	1.65674				1055.06	1.54509				1057.06	1.5651				1055.06	2.18571
		1057.06	2.01133				1057.06	1.94137				1059.06	1.657				1057.06	1.54549				1059.06	1.56557				1057.06	2.18579
		1059.06	2.01148				1059.06	1.94162				1060	1.65712				1059.06	1.54589				1060	1.56579				1059.06	2.18587
		1060	2.01155				1060	1.94174				1061.06	1.65726				1060	1.54607				1061.06	1.56604				1060	2.18591
		1061.06	2.01163				1061.06	1.94187				1063.06	1.65751				1061.06	1.54628				1063.06	1.5665				1061.06	2.18595
		1063.06	2.01177				1063.06	1.94212				1065.07	1.65776				1063.06	1.54668				1065.07	1.56696				1063.06	2.18603
		1065.07	2.01191				1065.07	1.94237				1067.07	1.65801				1065.07	1.54707				1067.07	1.56742				1065.07	2.18611
		1067.07	2.01206				1067.07	1.94261				1069.07	1.65826				1067.07	1.54745				1069.07	1.56787				1067.07	2.18619
		1069.07	2.0122				1069.07	1.94286				1070	1.65838				1069.07	1.54784				1070	1.56808				1069.07	2.18627
		1070	2.01227				1070	1.94297				1071.07	1.65851				1070	1.54801				1071.07	1.56832				1070	2.18631
		1071.07	2.01234				1071.07	1.9431				1073.07	1.65875				1071.07	1.54822				1073.07	1.56877				1071.07	2.18635
		1073.07	2.01248				1073.07	1.94334				1075.08	1.659				1073.07	1.5486				1075.08	1.56921				1073.07	2.18643
		1075.08	2.01262				1075.08	1.94358				1077.08	1.65924				1075.08	1.54897				1077.08	1.56965				1075.08	2.1865
		1077.08	2.01276				1077.08	1.94381				1079.08	1.65948				1077.08	1.54934				1079.08	1.57009				1077.08	2.18658
		1079.08	2.0129				1079.08	1.94405				1080	1.65959				1079.08	1.54971				1080	1.57029				1079.08	2.18666
		1080	2.01296				1080	1.94416				1081.08	1.65971				1080	1.54988				1081.08	1.57052				1080	2.18669
		1081.08	2.01304				1081.08	1.94428				1083.08	1.65995				1081.08	1.55008				1083.08	1.57095				1081.08	2.18674
		1083.08	2.01317				1083.08	1.94451				1085.09	1.66018				1083.08	1.55045				1085.09	1.57138				1083.08	2.18681
		1085.09	2.01331				1085.09	1.94474				1087.09	1.66041				1085.09	1.55081				1087.09	1.57181				1085.09	2.18689
		1087.09	2.01345				1087.09	1.94497				1089.09	1.66064				1087.09	1.55117				1089.09	1.57223				1087.09	2.18697
		1089.09	2.01358				1089.09	1.9452				1090	1.66075				1089.09	1.55153				1090	1.57242				1089.09	2.18704
		1090	2.01364				1090	1.9453				1091.09	1.66087				1090	1.55169				1091.09	1.57265				1090	2.18707
		1091.09	2.01371				1091.09	1.94542				1093.09	1.6611				1091.09	1.55188				1093.09	1.57307				1091.09	2.18712
		1093.09	2.01385				1093.09	1.94564				1095.1	1.66132				1093.09	1.55223				1095.1	1.57348				1093.09	2.18719
		1095.1	2.01398				1095.1	1.94586				1097.1	1.66154				1095.1	1.55258				1097.1	1.57389				1095.1	2.18727
		1097.1	2.01411				1097.1	1.94608				1099.1	1.66176				1097.1	1.55293				1099.1	1.5743				1097.1	2.18734
		1099.1	2.01424				1099.1	1.9463				1100	1.66186				1099.1	1.55328				1100	1.57448				1099.1	2.18741
		1100	2.0143				1100	1.9464				1101.1	1.66198				1100	1.55343				1101.1	1.5747				1100	2.18745
		1101.1	2.01437				1101.1	1.94652				1103.1	1.6622				1101.1	1.55362				1103.1	1.57511				1101.1	2.18749
		1103.1	2.0145				1103.1	1.94673				1105.11	1.66241				1103.1	1.55396				1105.11	1.57551				1103.1	2.18756
		1105.11	2.01463				1105.11	1.94695				1107.11	1.66263				1105.11	1.5543				1107.11	1.5759				1105.11	2.18763
		1107.11	2.01476				1107.11	1.94716				1109.11	1.66284				1107.11	1.55463				1109.11	1.5763				1107.11	2.18771
		1109.11	2.01489				1109.11	1.94737				1110	1.66293				1109.11	1.55496				1110	1.57647				1109.11	2.18778
		1110	2.01494				1110	1.94746				1111.11	1.66305				1110	1.55511				1111.11	1.57669				1110	2.18781
		1111.11	2.01501				1111.11	1.94758				1113.11	1.66326				1111.11	1.5553				1113.11	1.57708				1111.11	2.18785
		1113.11	2.01514				1113.11	1.94778				1115.12	1.66347				1113.11	1.55562				1115.12	1.57746				1113.11	2.18792
		1115.12	2.01526				1115.12	1.94799				1117.12	1.66367				1115.12	1.55595				1117.12	1.57784				1115.12	2.18799
		1117.12	2.01539				1117.12	1.94819				1119.12	1.66387				1117.12	1.55627				1119.12	1.57823				1117.12	2.18806
		1119.12	2.01551				1119.12	1.9484				1120	1.66396				1119.12	1.5566				1120	1.57839				1119.12	2.18814
		1120	2.01557				1120	1.94849				1121.12	1.66408				1120	1.55674				1121.12	1.5786				1120	2.18817
		1121.12	2.01563				1121.12	1.9486				1123.12	1.66428				1121.12	1.55691				1123.12	1.57898				1121.12	2.18821
		1123.12	2.01576				1123.12	1.9488				1125.13	1.66448				1123.12	1.55723				1125.13	1.57935				1123.12	2.18828
		1125.13	2.01588				1125.13	1.949				1127.13	1.66467				1125.13	1.55755				1127.13	1.57972				1125.13	2.18835
		1127.13	2.016				1127.13	1.94919				1129.13	1.66487				1127.13	1.55786				1129.13	1.58009				1127.13	2.18842
		1129.13	2.01612				1129.13	1.94939				1130	1.66495				1129.13	1.55817				1130	1.58025				1129.13	2.18848
		1130	2.01617				1130	1.94947				1131.13	1.66506				1130	1.55831				1131.13	1.58046				1130	2.18851
		1131.13	2.01624				1131.13	1.94958				1133.13	1.66526				1131.13	1.55848				1133.13	1.58082				1131.13	2.18855
		1133.13	2.01636				1133.13	1.94978				1135.14	1.66545				1133.13	1.55879				1135.14	1.58118				1133.13	2.18862
		1135.14	2.01648				1135.14	1.94997				1137.14	1.66564				1135.14	1.55909				1137.14	1.58154				1135.14	2.18869
		1137.14	2.0166				1137.14	1.95016				1139.14	1.66583				1137.14	1.55939				1139.14	1.58189				1137.14	2.18876
		1139.14	2.01671				1139.14	1.95035				1140	1.66591				1139.14	1.55969				1140	1.58204				1139.14	2.18883
		1140	2.01676				1140	1.95043				1141.14	1.66601				1140	1.55982				1141.14	1.58225				1140	2.18886
		1141.14	2.01683				1141.14	1.95053				1143.14	1.6662				1141.14	1.55999				1143.14	1.5826				1141.14	2.18889
		1143.14	2.01695				1143.14	1.95072				1145.15	1.66638				1143.14	1.56029				1145.15	1.58294				1143.14	2.18896
		1145.15	2.01706				1145.15	1.9509				1147.15	1.66657				1145.15	1.56058				1147.15	1.58329				1145.15	2.18903
		1147.15	2.01718				1147.15	1.95109				1149.15	1.66675				1147.15	1.56087				1149.15	1.58363				1147.15	2.18909
		1149.15	2.01729				1149.15	1.95127				1150	1.66682				1149.15	1.56116				1150	1.58378				1149.15	2.18916
		1150	2.01734				1150	1.95135				1151.15	1.66693				1150	1.56129				1151.15	1.58398				1150	2.18919
		1151.15	2.0174				1151.15	1.95145				1153.15	1.6671				1151.15	1.56145				1153.15	1.58431				1151.15	2.18923
		1153.15	2.01752				1153.15	1.95163				1155.16	1.66728				1153.15	1.56174				1155.16	1.58465				1153.15	2.18929
		1155.16	2.01763				1155.16	1.95181				1157.16	1.66746				1155.16	1.56202				1157.16	1.58499				1155.16	2.18936
		1157.16	2.01774				1157.16	1.95199				1159.16	1.66763				1157.16	1.5623				1159.16	1.58532				1157.16	2.18942
		1159.16	2.01785				1159.16	1.95216				1160	1.66771				1159.16	1.56258				1160	1.58546				1159.16	2.18949
		1160	2.0179				1160	1.95224				1161.16	1.66781				1160	1.5627				1161.16	1.58565				1160	2.18952
		1161.16	2.01796				1161.16	1.95234				1163.16	1.66798				1161.16	1.56286				1163.16	1.58598				1161.16	2.18955
		1163.16	2.01807				1163.16	1.95251				1165.17	1.66815				1163.16	1.56314				1165.17	1.5863				1163.16	2.18962
		1165.17	2.01818				1165.17	1.95268				1167.17	1.66832				1165.17	1.56341				1167.17	1.58663				1165.17	2.18968
		1167.17	2.01829				1167.17	1.95285				1169.17	1.66848				1167.17	1.56369				1169.17	1.58695				1167.17	2.18975
		1169.17	2.0184				1169.17	1.95302				1170	1.66855				1169.17	1.56396				1170	1.58708				1169.17	2.18981
		1170	2.01845				1170	1.95309				1171.17	1.66865				1170	1.56407				1171.17	1.58727				1170	2.18983
		1171.17	2.01851				1171.17	1.95319				1173.17	1.66882				1171.17	1.56423				1173.17	1.58758				1171.17	2.18987
		1173.17	2.01862				1173.17	1.95336				1175.18	1.66898				1173.17	1.5645				1175.18	1.5879				1173.17	2.18994
		1175.18	2.01872				1175.18	1.95353				1177.18	1.66914				1175.18	1.56476				1177.18	1.58821				1175.18	2.19
		1177.18	2.01883				1177.18	1.95369				1179.18	1.66931				1177.18	1.56503				1179.18	1.58852				1177.18	2.19006
		1179.18	2.01893				1179.18	1.95386				1180	1.66937				1179.18	1.56529				1180	1.58865				1179.18	2.19012
		1180	2.01898				1180	1.95392				1181.18	1.66947				1180	1.56539				1181.18	1.58883				1180	2.19015
		1181.18	2.01904				1181.18	1.95402				1183.18	1.66963				1181.18	1.56555				1183.18	1.58914				1181.18	2.19018
		1183.18	2.01914				1183.18	1.95418				1185.19	1.66978				1183.18	1.56581				1185.19	1.58945				1183.18	2.19025
		1185.19	2.01925				1185.19	1.95434				1187.19	1.66994				1185.19	1.56606				1187.19	1.58975				1185.19	2.19031
		1187.19	2.01935				1187.19	1.9545				1189.19	1.6701				1187.19	1.56632				1189.19	1.59005				1187.19	2.19037
		1189.19	2.01945				1189.19	1.95466				1190	1.67016				1189.19	1.56657				1190	1.59017				1189.19	2.19043
		1190	2.0195				1190	1.95472				1191.19	1.67025				1190	1.56668				1191.19	1.59035				1190	2.19046
		1191.19	2.01956				1191.19	1.95482				1193.19	1.67041				1191.19	1.56683				1193.19	1.59065				1191.19	2.19049
		1193.19	2.01966				1193.19	1.95497				1195.2	1.67056				1193.19	1.56708				1195.2	1.59094				1193.19	2.19055
		1195.2	2.01976				1195.2	1.95513				1197.2	1.67071				1195.2	1.56732				1197.2	1.59123				1195.2	2.19061
		1197.2	2.01986				1197.2	1.95528				1199.2	1.67086				1197.2	1.56757				1199.2	1.59153				1197.2	2.19067
		1199.2	2.01996				1199.2	1.95544				1200	1.67092				1199.2	1.56782				1200	1.59164				1199.2	2.19073
		1200	2.02				1200	1.9555				1201.2	1.67101				1200	1.56791				1201.2	1.59182				1200	2.19076
		1201.2	2.02006				1201.2	1.95559				1203.2	1.67116				1201.2	1.56806				1203.2	1.5921				1201.2	2.19079
		1203.2	2.02016				1203.2	1.95574				1205.21	1.6713				1203.2	1.5683				1205.21	1.59239				1203.2	2.19085
		1205.21	2.02026				1205.21	1.95589				1207.21	1.67145				1205.21	1.56854				1207.21	1.59267				1205.21	2.19091
		1207.21	2.02036				1207.21	1.95604				1209.21	1.67159				1207.21	1.56878				1209.21	1.59295				1207.21	2.19097
		1209.21	2.02046				1209.21	1.95619				1210	1.67165				1209.21	1.56902				1210	1.59307				1209.21	2.19103
		1210	2.02049				1210	1.95625				1211.21	1.67174				1210	1.56911				1211.21	1.59323				1210	2.19105
		1211.21	2.02055				1211.21	1.95633				1213.21	1.67188				1211.21	1.56926				1213.21	1.59351				1211.21	2.19109
		1213.21	2.02065				1213.21	1.95648				1215.22	1.67202				1213.21	1.56949				1215.22	1.59379				1213.21	2.19114
		1215.22	2.02075				1215.22	1.95663				1217.22	1.67216				1215.22	1.56972				1217.22	1.59407				1215.22	2.1912
		1217.22	2.02084				1217.22	1.95677				1219.22	1.6723				1217.22	1.56996				1219.22	1.59434				1217.22	2.19126
		1219.22	2.02094				1219.22	1.95691				1220	1.67236				1219.22	1.57019				1220	1.59444				1219.22	2.19132
		1220	2.02097				1220	1.95697				1221.22	1.67244				1220	1.57028				1221.22	1.59461				1220	2.19134
		1221.22	2.02103				1221.22	1.95706				1223.22	1.67258				1221.22	1.57041				1223.22	1.59488				1221.22	2.19137
		1223.22	2.02113				1223.22	1.9572				1225.23	1.67271				1223.22	1.57064				1225.23	1.59515				1223.22	2.19143
		1225.23	2.02122				1225.23	1.95734				1227.23	1.67285				1225.23	1.57087				1227.23	1.59541				1225.23	2.19149
		1227.23	2.02131				1227.23	1.95748				1229.23	1.67298				1227.23	1.57109				1229.23	1.59568				1227.23	2.19154
		1229.23	2.02141				1229.23	1.95762				1230	1.67304				1229.23	1.57131				1230	1.59578				1229.23	2.1916
		1230	2.02144				1230	1.95767				1231.23	1.67312				1230	1.5714				1231.23	1.59594				1230	2.19162
		1231.23	2.0215				1231.23	1.95775				1233.23	1.67325				1231.23	1.57154				1233.23	1.5962				1231.23	2.19166
		1233.23	2.02159				1233.23	1.95789				1235.24	1.67338				1233.23	1.57176				1235.24	1.59646				1233.23	2.19171
		1235.24	2.02168				1235.24	1.95803				1237.24	1.67351				1235.24	1.57197				1237.24	1.59672				1235.24	2.19177
		1237.24	2.02177				1237.24	1.95816				1239.24	1.67364				1237.24	1.57219				1239.24	1.59698				1237.24	2.19182
		1239.24	2.02187				1239.24	1.9583				1240	1.67369				1239.24	1.57241				1240	1.59707				1239.24	2.19188
		1240	2.0219				1240	1.95835				1241.24	1.67377				1240	1.57249				1241.24	1.59723				1240	2.1919
		1241.24	2.02196				1241.24	1.95843				1243.24	1.6739				1241.24	1.57262				1243.24	1.59748				1241.24	2.19193
		1243.24	2.02205				1243.24	1.95856				1245.25	1.67403				1243.24	1.57283				1245.25	1.59774				1243.24	2.19199
		1245.25	2.02213				1245.25	1.95869				1247.25	1.67415				1245.25	1.57305				1247.25	1.59799				1245.25	2.19204
		1247.25	2.02222				1247.25	1.95882				1249.25	1.67428				1247.25	1.57326				1249.25	1.59823				1247.25	2.1921
		1249.25	2.02231				1249.25	1.95895				1250	1.67433				1249.25	1.57346				1250	1.59833				1249.25	2.19215
		1250	2.02235				1250	1.959				1251.25	1.6744				1250	1.57354				1251.25	1.59848				1250	2.19217
		1251.25	2.0224				1251.25	1.95908				1253.25	1.67453				1251.25	1.57367				1253.25	1.59873				1251.25	2.19221
		1253.25	2.02249				1253.25	1.95921				1255.26	1.67465				1253.25	1.57388				1255.26	1.59897				1253.25	2.19226
		1255.26	2.02258				1255.26	1.95934				1257.26	1.67477				1255.26	1.57408				1257.26	1.59921				1255.26	2.19231
		1257.26	2.02266				1257.26	1.95946				1259.26	1.67489				1257.26	1.57429				1259.26	1.59945				1257.26	2.19237
		1259.26	2.02275				1259.26	1.95959				1260	1.67494				1259.26	1.57449				1260	1.59954				1259.26	2.19242
		1260	2.02278				1260	1.95964				1261.26	1.67501				1260	1.57456				1261.26	1.59969				1260	2.19244
		1261.26	2.02283				1261.26	1.95971				1263.26	1.67513				1261.26	1.57469				1263.26	1.59993				1261.26	2.19247
		1263.26	2.02292				1263.26	1.95984				1265.27	1.67525				1263.26	1.57489				1265.27	1.60017				1263.26	2.19252
		1265.27	2.02301				1265.27	1.95996				1267.27	1.67537				1265.27	1.57509				1267.27	1.6004				1265.27	2.19258
		1267.27	2.02309				1267.27	1.96008				1269.27	1.67548				1267.27	1.57529				1269.27	1.60064				1267.27	2.19263
		1269.27	2.02317				1269.27	1.96021				1270	1.67553				1269.27	1.57548				1270	1.60072				1269.27	2.19268
		1270	2.02321				1270	1.96025				1271.27	1.6756				1270	1.57556				1271.27	1.60087				1270	2.1927
		1271.27	2.02326				1271.27	1.96033				1273.27	1.67571				1271.27	1.57568				1273.27	1.6011				1271.27	2.19273
		1273.27	2.02334				1273.27	1.96045				1275.28	1.67583				1273.27	1.57587				1275.28	1.60133				1273.27	2.19278
		1275.28	2.02343				1275.28	1.96057				1277.28	1.67594				1275.28	1.57607				1277.28	1.60155				1275.28	2.19284
		1277.28	2.02351				1277.28	1.96068				1279.28	1.67606				1277.28	1.57626				1279.28	1.60178				1277.28	2.19289
		1279.28	2.02359				1279.28	1.9608				1280	1.6761				1279.28	1.57645				1280	1.60186				1279.28	2.19294
		1280	2.02362				1280	1.96084				1281.28	1.67617				1280	1.57652				1281.28	1.60201				1280	2.19296
		1281.28	2.02367				1281.28	1.96092				1283.28	1.67628				1281.28	1.57664				1283.28	1.60223				1281.28	2.19299
		1283.28	2.02375				1283.28	1.96104				1285.29	1.67639				1283.28	1.57682				1285.29	1.60245				1283.28	2.19304
		1285.29	2.02384				1285.29	1.96115				1287.29	1.6765				1285.29	1.57701				1287.29	1.60267				1285.29	2.19309
		1287.29	2.02392				1287.29	1.96127				1289.29	1.67661				1287.29	1.5772				1289.29	1.60289				1287.29	2.19314
		1289.29	2.024				1289.29	1.96138				1290	1.67665				1289.29	1.57738				1290	1.60297				1289.29	2.19319
		1290	2.02402				1290	1.96142				1291.29	1.67672				1290	1.57745				1291.29	1.60311				1290	2.19321
		1291.29	2.02408				1291.29	1.96149				1293.29	1.67682				1291.29	1.57756				1293.29	1.60333				1291.29	2.19324
		1293.29	2.02416				1293.29	1.96161				1295.3	1.67693				1293.29	1.57775				1295.3	1.60354				1293.29	2.19329
		1295.3	2.02424				1295.3	1.96172				1297.3	1.67704				1295.3	1.57793				1297.3	1.60376				1295.3	2.19334
		1297.3	2.02431				1297.3	1.96183				1299.3	1.67714				1297.3	1.57811				1299.3	1.60397				1297.3	2.19339
		1299.3	2.02439				1299.3	1.96194				1300	1.67718				1299.3	1.57829				1300	1.60404				1299.3	2.19344
		1300	2.02442				1300	1.96198				1301.3	1.67725				1300	1.57835				1301.3	1.60418				1300	2.19346
		1301.3	2.02447				1301.3	1.96205				1303.3	1.67735				1301.3	1.57846				1303.3	1.60439				1301.3	2.19349
		1303.3	2.02455				1303.3	1.96216				1305.31	1.67745				1303.3	1.57864				1305.31	1.6046				1303.3	2.19354
		1305.31	2.02463				1305.31	1.96227				1307.31	1.67755				1305.31	1.57882				1307.31	1.60481				1305.31	2.19359
		1307.31	2.0247				1307.31	1.96238				1309.31	1.67766				1307.31	1.57899				1309.31	1.60502				1307.31	2.19363
		1309.31	2.02478				1309.31	1.96248				1310	1.67769				1309.31	1.57916				1310	1.60509				1309.31	2.19368
		1310	2.02481				1310	1.96252				1311.31	1.67776				1310	1.57922				1311.31	1.60522				1310	2.1937
		1311.31	2.02486				1311.31	1.96259				1313.31	1.67786				1311.31	1.57934				1313.31	1.60542				1311.31	2.19373
		1313.31	2.02493				1313.31	1.9627				1315.32	1.67796				1313.31	1.57951				1315.32	1.60563				1313.31	2.19378
		1315.32	2.02501				1315.32	1.9628				1317.32	1.67806				1315.32	1.57968				1317.32	1.60583				1315.32	2.19383
		1317.32	2.02508				1317.32	1.96291				1319.32	1.67815				1317.32	1.57985				1319.32	1.60603				1317.32	2.19387
		1319.32	2.02516				1319.32	1.96301				1320	1.67819				1319.32	1.58002				1320	1.6061				1319.32	2.19392
		1320	2.02518				1320	1.96304				1321.32	1.67825				1320	1.58007				1321.32	1.60623				1320	2.19394
		1321.32	2.02523				1321.32	1.96311				1323.32	1.67835				1321.32	1.58018				1323.32	1.60643				1321.32	2.19397
		1323.32	2.02531				1323.32	1.96321				1325.33	1.67845				1323.32	1.58035				1325.33	1.60662				1323.32	2.19401
		1325.33	2.02538				1325.33	1.96332				1327.33	1.67854				1325.33	1.58052				1327.33	1.60682				1325.33	2.19406
		1327.33	2.02545				1327.33	1.96342				1329.33	1.67864				1327.33	1.58068				1329.33	1.60701				1327.33	2.19411
		1329.33	2.02553				1329.33	1.96352				1330	1.67867				1329.33	1.58084				1330	1.60708				1329.33	2.19415
		1330	2.02555				1330	1.96355				1331.33	1.67873				1330	1.5809				1331.33	1.60721				1330	2.19417
		1331.33	2.0256				1331.33	1.96362				1333.33	1.67882				1331.33	1.58101				1333.33	1.6074				1331.33	2.1942
		1333.33	2.02567				1333.33	1.96372				1335.34	1.67892				1333.33	1.58117				1335.34	1.60759				1333.33	2.19425
		1335.34	2.02575				1335.34	1.96382				1337.34	1.67901				1335.34	1.58133				1337.34	1.60778				1335.34	2.19429
		1337.34	2.02582				1337.34	1.96392				1339.34	1.6791				1337.34	1.58149				1339.34	1.60797				1337.34	2.19434
		1339.34	2.02589				1339.34	1.96401				1340	1.67913				1339.34	1.58165				1340	1.60803				1339.34	2.19438
		1340	2.02591				1340	1.96405				1341.34	1.67919				1340	1.5817				1341.34	1.60816				1340	2.1944
		1341.34	2.02596				1341.34	1.96411				1343.34	1.67928				1341.34	1.5818				1343.34	1.60834				1341.34	2.19443
		1343.34	2.02603				1343.34	1.96421				1345.35	1.67937				1343.34	1.58196				1345.35	1.60853				1343.34	2.19448
		1345.35	2.0261				1345.35	1.9643				1347.35	1.67946				1345.35	1.58212				1347.35	1.60871				1345.35	2.19452
		1347.35	2.02617				1347.35	1.9644				1349.35	1.67955				1347.35	1.58227				1349.35	1.6089				1347.35	2.19457
		1349.35	2.02624				1349.35	1.96449				1350	1.67958				1349.35	1.58242				1350	1.60896				1349.35	2.19461
		1350	2.02626				1350	1.96452				1351.35	1.67964				1350	1.58247				1351.35	1.60908				1350	2.19463
		1351.35	2.02631				1351.35	1.96459				1353.35	1.67973				1351.35	1.58258				1353.35	1.60926				1351.35	2.19466
		1353.35	2.02638				1353.35	1.96468				1355.36	1.67982				1353.35	1.58273				1355.36	1.60944				1353.35	2.1947
		1355.36	2.02645				1355.36	1.96477				1357.36	1.6799				1355.36	1.58288				1357.36	1.60962				1355.36	2.19474
		1357.36	2.02652				1357.36	1.96487				1359.36	1.67999				1357.36	1.58303				1359.36	1.6098				1357.36	2.19479
		1359.36	2.02659				1359.36	1.96496				1360	1.68002				1359.36	1.58318				1360	1.60986				1359.36	2.19483
		1360	2.02661				1360	1.96499				1361.36	1.68007				1360	1.58323				1361.36	1.60998				1360	2.19485
		1361.36	2.02665				1361.36	1.96505				1363.36	1.68016				1361.36	1.58333				1363.36	1.61015				1361.36	2.19488
		1363.36	2.02672				1363.36	1.96514				1365.37	1.68024				1363.36	1.58348				1365.37	1.61033				1363.36	2.19492
		1365.37	2.02679				1365.37	1.96523				1367.37	1.68033				1365.37	1.58362				1367.37	1.6105				1365.37	2.19496
		1367.37	2.02686				1367.37	1.96532				1369.37	1.68041				1367.37	1.58377				1369.37	1.61067				1367.37	2.19501
		1369.37	2.02692				1369.37	1.96541				1370	1.68044				1369.37	1.58392				1370	1.61073				1369.37	2.19505
		1370	2.02694				1370	1.96544				1371.37	1.68049				1370	1.58396				1371.37	1.61085				1370	2.19506
		1371.37	2.02699				1371.37	1.9655				1373.37	1.68058				1371.37	1.58406				1373.37	1.61102				1371.37	2.19509
		1373.37	2.02706				1373.37	1.96559				1375.38	1.68066				1373.37	1.5842				1375.38	1.61119				1373.37	2.19514
		1375.38	2.02712				1375.38	1.96568				1377.38	1.68074				1375.38	1.58435				1377.38	1.61136				1375.38	2.19518
		1377.38	2.02719				1377.38	1.96576				1379.38	1.68082				1377.38	1.58449				1379.38	1.61152				1377.38	2.19522
		1379.38	2.02725				1379.38	1.96585				1380	1.68084				1379.38	1.58463				1380	1.61158				1379.38	2.19526
		1380	2.02727				1380	1.96588				1381.38	1.6809				1380	1.58467				1381.38	1.61169				1380	2.19528
		1381.38	2.02732				1381.38	1.96594				1383.38	1.68098				1381.38	1.58477				1383.38	1.61186				1381.38	2.19531
		1383.38	2.02738				1383.38	1.96602				1385.39	1.68106				1383.38	1.58491				1385.39	1.61202				1383.38	2.19535
		1385.39	2.02745				1385.39	1.96611				1387.39	1.68114				1385.39	1.58505				1387.39	1.61219				1385.39	2.19539
		1387.39	2.02751				1387.39	1.96619				1389.39	1.68121				1387.39	1.58518				1389.39	1.61235				1387.39	2.19543
		1389.39	2.02758				1389.39	1.96627				1390	1.68124				1389.39	1.58532				1390	1.6124				1389.39	2.19547
		1390	2.0276				1390	1.9663				1391.39	1.68129				1390	1.58536				1391.39	1.61251				1390	2.19549
		1391.39	2.02764				1391.39	1.96636				1393.39	1.68137				1391.39	1.58546				1393.39	1.61267				1391.39	2.19552
		1393.39	2.0277				1393.39	1.96644				1395.4	1.68145				1393.39	1.58559				1395.4	1.61284				1393.39	2.19556
		1395.4	2.02777				1395.4	1.96652				1397.4	1.68152				1395.4	1.58573				1397.4	1.613				1395.4	2.1956
		1397.4	2.02783				1397.4	1.96661				1399.4	1.6816				1397.4	1.58586				1399.4	1.61315				1397.4	2.19564
		1399.4	2.02789				1399.4	1.96669				1400	1.68162				1399.4	1.58599				1400	1.6132				1399.4	2.19568
		1400	2.02791				1400	1.96671				1401.4	1.68167				1400	1.58603				1401.4	1.61331				1400	2.19569
		1401.4	2.02795				1401.4	1.96677				1403.4	1.68175				1401.4	1.58613				1403.4	1.61347				1401.4	2.19572
		1403.4	2.02802				1403.4	1.96685				1405.41	1.68182				1403.4	1.58626				1405.41	1.61362				1403.4	2.19576
		1405.41	2.02808				1405.41	1.96693				1407.41	1.68189				1405.41	1.58639				1407.41	1.61378				1405.41	2.1958
		1407.41	2.02814				1407.41	1.96701				1409.41	1.68197				1407.41	1.58652				1409.41	1.61393				1407.41	2.19584
		1409.41	2.0282				1409.41	1.96709				1410	1.68199				1409.41	1.58665				1410	1.61398				1409.41	2.19588
		1410	2.02822				1410	1.96711				1411.41	1.68204				1410	1.58669				1411.41	1.61409				1410	2.1959
		1411.41	2.02826				1411.41	1.96717				1413.41	1.68211				1411.41	1.58678				1413.41	1.61424				1411.41	2.19592
		1413.41	2.02832				1413.41	1.96725				1415.42	1.68218				1413.41	1.58691				1415.42	1.61439				1413.41	2.19596
		1415.42	2.02838				1415.42	1.96732				1417.42	1.68226				1415.42	1.58703				1417.42	1.61454				1415.42	2.196
		1417.42	2.02844				1417.42	1.9674				1419.42	1.68233				1417.42	1.58716				1419.42	1.61469				1417.42	2.19604
		1419.42	2.0285				1419.42	1.96748				1420	1.68235				1419.42	1.58728				1420	1.61474				1419.42	2.19608
		1420	2.02852				1420	1.9675				1421.42	1.6824				1420	1.58732				1421.42	1.61484				1420	2.1961
		1421.42	2.02856				1421.42	1.96756				1423.42	1.68247				1421.42	1.58741				1423.42	1.61499				1421.42	2.19612
		1423.42	2.02862				1423.42	1.96763				1425.43	1.68254				1423.42	1.58753				1425.43	1.61514				1423.42	2.19616
		1425.43	2.02868				1425.43	1.96771				1427.43	1.68261				1425.43	1.58766				1427.43	1.61528				1425.43	2.1962
		1427.43	2.02874				1427.43	1.96778				1429.43	1.68267				1427.43	1.58778				1429.43	1.61543				1427.43	2.19624
		1429.43	2.0288				1429.43	1.96786				1430	1.68269				1429.43	1.5879				1430	1.61547				1429.43	2.19628
		1430	2.02881				1430	1.96788				1431.43	1.68274				1430	1.58794				1431.43	1.61558				1430	2.19629
		1431.43	2.02886				1431.43	1.96793				1433.43	1.68281				1431.43	1.58802				1433.43	1.61572				1431.43	2.19632
		1433.43	2.02891				1433.43	1.96801				1435.44	1.68288				1433.43	1.58815				1435.44	1.61586				1433.43	2.19636
		1435.44	2.02897				1435.44	1.96808				1437.44	1.68295				1435.44	1.58827				1437.44	1.61601				1435.44	2.1964
		1437.44	2.02903				1437.44	1.96815				1439.44	1.68301				1437.44	1.58839				1439.44	1.61615				1437.44	2.19643
		1439.44	2.02909				1439.44	1.96823				1440	1.68303				1439.44	1.5885				1440	1.61619				1439.44	2.19647
		1440	2.0291				1440	1.96825				1441.44	1.68308				1440	1.58854				1441.44	1.61629				1440	2.19648
		1441.44	2.02914				1441.44	1.9683				1443.44	1.68314				1441.44	1.58862				1443.44	1.61643				1441.44	2.19651
		1443.44	2.0292				1443.44	1.96837				1445.45	1.68321				1443.44	1.58874				1445.45	1.61657				1443.44	2.19655
		1445.45	2.02926				1445.45	1.96844				1447.45	1.68327				1445.45	1.58886				1447.45	1.61671				1445.45	2.19659
		1447.45	2.02931				1447.45	1.96851				1449.45	1.68334				1447.45	1.58897				1449.45	1.61685				1447.45	2.19662
		1449.45	2.02937				1449.45	1.96858				1450	1.68336				1449.45	1.58909				1450	1.61688				1449.45	2.19666
		1450	2.02939				1450	1.9686				1451.45	1.6834				1450	1.58912				1451.45	1.61698				1450	2.19667
		1451.45	2.02943				1451.45	1.96865				1453.45	1.68347				1451.45	1.5892				1453.45	1.61712				1451.45	2.1967
		1453.45	2.02948				1453.45	1.96872				1455.46	1.68353				1453.45	1.58932				1455.46	1.61726				1453.45	2.19674
		1455.46	2.02954				1455.46	1.96879				1457.46	1.68359				1455.46	1.58943				1457.46	1.61739				1455.46	2.19677
		1457.46	2.02959				1457.46	1.96886				1459.46	1.68366				1457.46	1.58954				1459.46	1.61753				1457.46	2.19681
		1459.46	2.02965				1459.46	1.96893				1460	1.68367				1459.46	1.58966				1460	1.61756				1459.46	2.19685
		1460	2.02966				1460	1.96895				1461.46	1.68372				1460	1.58969				1461.46	1.61766				1460	2.19686
		1461.46	2.0297				1461.46	1.969				1463.46	1.68378				1461.46	1.58977				1463.46	1.61779				1461.46	2.19689
		1463.46	2.02976				1463.46	1.96907				1465.47	1.68384				1463.46	1.58988				1465.47	1.61792				1463.46	2.19692
		1465.47	2.02981				1465.47	1.96913				1467.47	1.6839				1465.47	1.58999				1467.47	1.61806				1465.47	2.19696
		1467.47	2.02987				1467.47	1.9692				1469.47	1.68396				1467.47	1.5901				1469.47	1.61819				1467.47	2.197
		1469.47	2.02992				1469.47	1.96927				1470	1.68398				1469.47	1.59021				1470	1.61822				1469.47	2.19703
		1470	2.02993				1470	1.96929				1471.47	1.68402				1470	1.59024				1471.47	1.61832				1470	2.19704
		1471.47	2.02997				1471.47	1.96934				1473.47	1.68408				1471.47	1.59032				1473.47	1.61845				1471.47	2.19707
		1473.47	2.03003				1473.47	1.9694				1475.48	1.68414				1473.47	1.59043				1475.48	1.61857				1473.47	2.1971
		1475.48	2.03008				1475.48	1.96947				1477.48	1.6842				1475.48	1.59054				1477.48	1.6187				1475.48	2.19714
		1477.48	2.03013				1477.48	1.96953				1479.48	1.68426				1477.48	1.59064				1479.48	1.61883				1477.48	2.19718
		1479.48	2.03019				1479.48	1.9696				1480	1.68428				1479.48	1.59075				1480	1.61886				1479.48	2.19721
		1480	2.0302				1480	1.96961				1481.48	1.68432				1480	1.59078				1481.48	1.61896				1480	2.19722
		1481.48	2.03024				1481.48	1.96966				1483.48	1.68438				1481.48	1.59086				1483.48	1.61908				1481.48	2.19725
		1483.48	2.03029				1483.48	1.96973				1485.49	1.68444				1483.48	1.59096				1485.49	1.61921				1483.48	2.19728
		1485.49	2.03034				1485.49	1.96979				1487.49	1.68449				1485.49	1.59107				1487.49	1.61933				1485.49	2.19732
		1487.49	2.03039				1487.49	1.96985				1489.49	1.68455				1487.49	1.59117				1489.49	1.61945				1487.49	2.19735
		1489.49	2.03045				1489.49	1.96992				1490	1.68457				1489.49	1.59127				1490	1.61949				1489.49	2.19739
		1490	2.03046				1490	1.96993				1491.49	1.68461				1490	1.5913				1491.49	1.61958				1490	2.1974
		1491.49	2.0305				1491.49	1.96998				1493.49	1.68466				1491.49	1.59138				1493.49	1.6197				1491.49	2.19742
		1493.49	2.03055				1493.49	1.97004				1495.5	1.68472				1493.49	1.59148				1495.5	1.61982				1493.49	2.19746
		1495.5	2.0306				1495.5	1.97011				1497.5	1.68478				1495.5	1.59158				1497.5	1.61994				1495.5	2.19749
		1497.5	2.03065				1497.5	1.97017				1499.5	1.68483				1497.5	1.59168				1499.5	1.62006				1497.5	2.19753
		1499.5	2.0307				1499.5	1.97023				1500	1.68485				1499.5	1.59178				1500	1.62009				1499.5	2.19756
		1500	2.03071				1500	1.97024				1501.5	1.68489				1500	1.59181				1501.5	1.62018				1500	2.19757
		1501.5	2.03075				1501.5	1.97029				1503.5	1.68494				1501.5	1.59188				1503.5	1.6203				1501.5	2.1976
		1503.5	2.0308				1503.5	1.97035				1505.51	1.685				1503.5	1.59198				1505.51	1.62042				1503.5	2.19763
		1505.51	2.03085				1505.51	1.97041				1507.51	1.68505				1505.51	1.59208				1507.51	1.62054				1505.51	2.19767
		1507.51	2.0309				1507.51	1.97047				1509.51	1.6851				1507.51	1.59218				1509.51	1.62066				1507.51	2.1977
		1509.51	2.03095				1509.51	1.97053				1510	1.68512				1509.51	1.59228				1510	1.62069				1509.51	2.19774
		1510	2.03096				1510	1.97055				1511.51	1.68516				1510	1.5923				1511.51	1.62077				1510	2.19774
		1511.51	2.031				1511.51	1.97059				1513.51	1.68521				1511.51	1.59238				1513.51	1.62089				1511.51	2.19777
		1513.51	2.03105				1513.51	1.97065				1515.52	1.68526				1513.51	1.59247				1515.52	1.62101				1513.51	2.1978
		1515.52	2.0311				1515.52	1.97071				1517.52	1.68532				1515.52	1.59257				1517.52	1.62112				1515.52	2.19784
		1517.52	2.03115				1517.52	1.97077				1519.52	1.68537				1517.52	1.59267				1519.52	1.62124				1517.52	2.19787
		1519.52	2.0312				1519.52	1.97083				1520	1.68538				1519.52	1.59276				1520	1.62126				1519.52	2.1979
		1520	2.03121				1520	1.97084				1521.52	1.68542				1520	1.59279				1521.52	1.62135				1520	2.19791
		1521.52	2.03124				1521.52	1.97088				1523.52	1.68547				1521.52	1.59286				1523.52	1.62146				1521.52	2.19794
		1523.52	2.03129				1523.52	1.97094				1525.53	1.68552				1523.52	1.59295				1525.53	1.62157				1523.52	2.19797
		1525.53	2.03134				1525.53	1.971				1527.53	1.68558				1525.53	1.59305				1527.53	1.62169				1525.53	2.198
		1527.53	2.03139				1527.53	1.97106				1529.53	1.68563				1527.53	1.59314				1529.53	1.6218				1527.53	2.19804
		1529.53	2.03144				1529.53	1.97111				1530	1.68564				1529.53	1.59323				1530	1.62182				1529.53	2.19807
		1530	2.03145				1530	1.97113				1531.53	1.68568				1530	1.59326				1531.53	1.62191				1530	2.19808
		1531.53	2.03148				1531.53	1.97117				1533.53	1.68573				1531.53	1.59333				1533.53	1.62202				1531.53	2.1981
		1533.53	2.03153				1533.53	1.97122				1535.54	1.68578				1533.53	1.59342				1535.54	1.62213				1533.53	2.19814
		1535.54	2.03158				1535.54	1.97128				1537.54	1.68583				1535.54	1.59351				1537.54	1.62224				1535.54	2.19817
		1537.54	2.03162				1537.54	1.97134				1539.54	1.68588				1537.54	1.5936				1539.54	1.62235				1537.54	2.1982
		1539.54	2.03167				1539.54	1.97139				1540	1.68589				1539.54	1.59369				1540	1.62237				1539.54	2.19823
		1540	2.03168				1540	1.9714				1541.54	1.68592				1540	1.59371				1541.54	1.62245				1540	2.19824
		1541.54	2.03172				1541.54	1.97145				1543.54	1.68597				1541.54	1.59378				1543.54	1.62256				1541.54	2.19827
		1543.54	2.03176				1543.54	1.9715				1545.55	1.68602				1543.54	1.59387				1545.55	1.62267				1543.54	2.1983
		1545.55	2.03181				1545.55	1.97156				1547.55	1.68607				1545.55	1.59396				1547.55	1.62277				1545.55	2.19833
		1547.55	2.03186				1547.55	1.97161				1549.55	1.68612				1547.55	1.59405				1549.55	1.62288				1547.55	2.19836
		1549.55	2.0319				1549.55	1.97166				1550	1.68613				1549.55	1.59414				1550	1.6229				1549.55	2.1984
		1550	2.03191				1550	1.97168				1551.55	1.68617				1550	1.59416				1551.55	1.62299				1550	2.1984
		1551.55	2.03195				1551.55	1.97172				1553.55	1.68621				1551.55	1.59423				1553.55	1.62309				1551.55	2.19843
		1553.55	2.03199				1553.55	1.97177				1555.56	1.68626				1553.55	1.59431				1555.56	1.62319				1553.55	2.19846
		1555.56	2.03204				1555.56	1.97182				1557.56	1.68631				1555.56	1.5944				1557.56	1.6233				1555.56	2.19849
		1557.56	2.03208				1557.56	1.97188				1559.56	1.68635				1557.56	1.59449				1559.56	1.6234				1557.56	2.19852
		1559.56	2.03213				1559.56	1.97193				1560	1.68636				1559.56	1.59457				1560	1.62342				1559.56	2.19855
		1560	2.03214				1560	1.97194				1561.56	1.6864				1560	1.59459				1561.56	1.6235				1560	2.19856
		1561.56	2.03217				1561.56	1.97198				1563.56	1.68645				1561.56	1.59466				1563.56	1.62361				1561.56	2.19859
		1563.56	2.03222				1563.56	1.97203				1565.57	1.68649				1563.56	1.59475				1565.57	1.62371				1563.56	2.19862
		1565.57	2.03226				1565.57	1.97208				1567.57	1.68654				1565.57	1.59483				1567.57	1.62381				1565.57	2.19865
		1567.57	2.0323				1567.57	1.97213				1569.57	1.68658				1567.57	1.59491				1569.57	1.62391				1567.57	2.19868
		1569.57	2.03235				1569.57	1.97219				1570	1.68659				1569.57	1.595				1570	1.62393				1569.57	2.19871
		1570	2.03236				1570	1.9722				1571.57	1.68663				1570	1.59502				1571.57	1.62401				1570	2.19872
		1571.57	2.03239				1571.57	1.97224				1573.57	1.68667				1571.57	1.59508				1573.57	1.62411				1571.57	2.19874
		1573.57	2.03244				1573.57	1.97229				1575.58	1.68672				1573.57	1.59517				1575.58	1.62421				1573.57	2.19877
		1575.58	2.03248				1575.58	1.97234				1577.58	1.68676				1575.58	1.59525				1577.58	1.6243				1575.58	2.1988
		1577.58	2.03252				1577.58	1.97239				1579.58	1.6868				1577.58	1.59533				1579.58	1.6244				1577.58	2.19883
		1579.58	2.03257				1579.58	1.97244				1580	1.68681				1579.58	1.59541				1580	1.62442				1579.58	2.19886
		1580	2.03257				1580	1.97245				1581.58	1.68685				1580	1.59543				1581.58	1.6245				1580	2.19887
		1581.58	2.03261				1581.58	1.97249				1583.58	1.68689				1581.58	1.59549				1583.58	1.6246				1581.58	2.19889
		1583.58	2.03265				1583.58	1.97254				1585.59	1.68693				1583.58	1.59557				1585.59	1.62469				1583.58	2.19892
		1585.59	2.03269				1585.59	1.97258				1587.59	1.68698				1585.59	1.59565				1587.59	1.62479				1585.59	2.19895
		1587.59	2.03274				1587.59	1.97263				1589.59	1.68702				1587.59	1.59574				1589.59	1.62488				1587.59	2.19898
		1589.59	2.03278				1589.59	1.97268				1590	1.68703				1589.59	1.59581				1590	1.6249				1589.59	2.19901
		1590	2.03279				1590	1.97269				1591.59	1.68706				1590	1.59583				1591.59	1.62498				1590	2.19902
		1591.59	2.03282				1591.59	1.97273				1593.59	1.6871				1591.59	1.59589				1593.59	1.62507				1591.59	2.19904
		1593.59	2.03286				1593.59	1.97278				1595.6	1.68715				1593.59	1.59597				1595.6	1.62517				1593.59	2.19907
		1595.6	2.0329				1595.6	1.97282				1597.6	1.68719				1595.6	1.59605				1597.6	1.62526				1595.6	2.1991
		1597.6	2.03295				1597.6	1.97287				1599.6	1.68723				1597.6	1.59613				1599.6	1.62535				1597.6	2.19913
		1599.6	2.03299				1599.6	1.97292				1600	1.68724				1599.6	1.59621				1600	1.62537				1599.6	2.19916
		1600	2.033				1600	1.97293				1601.6	1.68727				1600	1.59622				1601.6	1.62545				1600	2.19917
		1610	2.0332				1610	1.97316				1610	1.68744				1610	1.59661				1610	1.62583				1610	2.19932
		1620	2.0334				1620	1.97339				1620	1.68764				1620	1.59698				1620	1.62628				1620	2.19946
		1630	2.0336				1630	1.97361				1630	1.68783				1630	1.59734				1630	1.62671				1630	2.1996
		1640	2.03379				1640	1.97382				1640	1.68802				1640	1.5977				1640	1.62714				1640	2.19974
		1650	2.03398				1650	1.97403				1650	1.6882				1650	1.59804				1650	1.62755				1650	2.19988
		1660	2.03417				1660	1.97424				1660	1.68838				1660	1.59838				1660	1.62796				1660	2.20002
		1670	2.03435				1670	1.97444				1670	1.68855				1670	1.59871				1670	1.62835				1670	2.20015
		1680	2.03453				1680	1.97463				1680	1.68872				1680	1.59903				1680	1.62874				1680	2.20028
		1690	2.03471				1690	1.97482				1690	1.68888				1690	1.59935				1690	1.62911				1690	2.20041
		1700	2.03488				1700	1.975				1700	1.68904				1700	1.59965				1700	1.62948				1700	2.20054
		1710	2.03505				1710	1.97519				1710	1.6892				1710	1.59995				1710	1.62984				1710	2.20067
		1720	2.03522				1720	1.97536				1720	1.68935				1720	1.60024				1720	1.63019				1720	2.20079
		1730	2.03538				1730	1.97553				1730	1.6895				1730	1.60053				1730	1.63053				1730	2.20091
		1740	2.03554				1740	1.9757				1740	1.68964				1740	1.60081				1740	1.63086				1740	2.20103
		1750	2.0357				1750	1.97587				1750	1.68978				1750	1.60108				1750	1.63119				1750	2.20115
		1760	2.03585				1760	1.97603				1760	1.68992				1760	1.60135				1760	1.63151				1760	2.20127
		1770	2.03601				1770	1.97618				1770	1.69005				1770	1.60161				1770	1.63182				1770	2.20139
		1780	2.03616				1780	1.97634				1780	1.69018				1780	1.60186				1780	1.63213				1780	2.2015
		1790	2.0363				1790	1.97649				1790	1.69031				1790	1.60211				1790	1.63243				1790	2.20161
		1800	2.03645				1800	1.97663				1800	1.69043				1800	1.60235				1800	1.63272				1800	2.20173
		1810	2.03659				1810	1.97678				1810	1.69055				1810	1.60259				1810	1.633				1810	2.20183
		1820	2.03673				1820	1.97692				1820	1.69067				1820	1.60282				1820	1.63328				1820	2.20194
		1830	2.03687				1830	1.97705				1830	1.69078				1830	1.60305				1830	1.63355				1830	2.20205
		1840	2.03701				1840	1.97719				1840	1.69089				1840	1.60327				1840	1.63382				1840	2.20216
		1850	2.03714				1850	1.97732				1850	1.691				1850	1.60349				1850	1.63408				1850	2.20226
		1860	2.03727				1860	1.97744				1860	1.69111				1860	1.6037				1860	1.63434				1860	2.20236
		1870	2.0374				1870	1.97757				1870	1.69121				1870	1.60391				1870	1.63459				1870	2.20246
		1880	2.03753				1880	1.97769				1880	1.69131				1880	1.60412				1880	1.63483				1880	2.20256
		1890	2.03765				1890	1.97781				1890	1.69141				1890	1.60432				1890	1.63507				1890	2.20266
		1900	2.03777				1900	1.97793				1900	1.69151				1900	1.60451				1900	1.6353				1900	2.20276
		1910	2.03789				1910	1.97804				1910	1.6916				1910	1.6047				1910	1.63553				1910	2.20286
		1920	2.03801				1920	1.97815				1920	1.6917				1920	1.60489				1920	1.63576				1920	2.20295
		1930	2.03813				1930	1.97826				1930	1.69179				1930	1.60507				1930	1.63598				1930	2.20305
		1940	2.03824				1940	1.97837				1940	1.69187				1940	1.60525				1940	1.63619				1940	2.20314
		1950	2.03836				1950	1.97848				1950	1.69196				1950	1.60543				1950	1.6364				1950	2.20323
		1960	2.03847				1960	1.97858				1960	1.69204				1960	1.6056				1960	1.63661				1960	2.20332
		1970	2.03858				1970	1.97868				1970	1.69212				1970	1.60577				1970	1.63681				1970	2.20341
		1980	2.03869				1980	1.97878				1980	1.69221				1980	1.60593				1980	1.63701				1980	2.2035
		1990	2.03879				1990	1.97888				1990	1.69228				1990	1.60609				1990	1.6372				1990	2.20358
		2000	2.0389				2000	1.97897				2000	1.69236				2000	1.60625				2000	1.63739				2000	2.20367
