# Supplementary material for: A new class of capsid-targeting inhibitors that specifically block HIV-1 nuclear import
Source: EMBO Mol Med. 2024 Oct 2;16(11):13. doi: 10.1038/s44321-024-00143-w (PMC11555092; doi:10.1038/s44321-024-00143-w)
Supplement: Supplementary file 13 — Source data Fig. 4 [file 44321_2024_143_MOESM13_ESM.zip › Figure 4/4D/Dissassembly_assay.xlsx]

## Sheet: Sheet1
WT time (s)	WT OD350 raw	WT time (fit)	WT OD350 fit		H27 time (s)	H27 OD350 raw	H27 time (s) (fit)	H27 OD350 fit		H84 time (s)	H84 OD350 raw	H84 time (s) (fit)	H84 OD350 fit		H40 time (s)	H40 OD350 raw	H40 time (s) (fit)	H40 OD350 fit		H70 time (s)	H70 OD350 raw	H70 time (s) (fit)	H70 OD350 fit		Lenacapavir time (s)	Lenacapavir OD350 raw	Lenacapavir time (s) (fit)	Lenacapavir OD350 fit
0	1.89001	0	1.74962		0	1.51376	0	1.28528		0	1.76509	0	1.53183		0	1.84577	0	1.59382		0	1.80334	0	1.44596		0	1.93742
10	1.53726	3.6036	1.65385		10	1.24337	3.6036	1.23788		10	1.38611	3.6036	1.45682		10	1.54329	3.6036	1.53741		10	1.52671	3.6036	1.41125		10	1.83095
20	1.23886	7.20721	1.56345		20	1.0276	7.20721	1.19229		20	1.09941	7.20721	1.38558		20	1.30779	7.20721	1.48309		20	1.31704	7.20721	1.37741		20	1.77629
30	1.0165	10	1.4969		30	0.8682	10	1.15816		30	0.89466	10	1.33286		30	1.12154	10	1.44237		30	1.15635	10	1.35178		30	1.75043
40	0.84653	10.8108	1.47813		40	0.75085	10.8108	1.14845		40	0.75149	10.8108	1.31794		40	0.97275	10.8108	1.43077		40	1.02905	10.8108	1.34443		40	1.74023
50	0.71875	14.4144	1.39759		50	0.65898	14.4144	1.10629		50	0.64431	14.4144	1.25371		50	0.85831	14.4144	1.38038		50	0.9295	14.4144	1.31227		50	1.74165
60	0.62438	18.018	1.32157		60	0.58716	18.018	1.06576		60	0.56916	18.018	1.19272		60	0.76725	18.018	1.33184		60	0.84996	18.018	1.28093		60	1.74464
70	0.54606	20	1.28159		70	0.5287	20	1.04413		70	0.50333	20	1.16049		70	0.68621	20	1.30592		70	0.78181	20	1.26402		70	1.7532
80	0.48327	21.6216	1.24981		80	0.48377	21.6216	1.02678		80	0.45762	21.6216	1.1348		80	0.62521	21.6216	1.2851		80	0.71744	21.6216	1.25037		80	1.76247
90	0.42867	25.2252	1.18208		90	0.44845	25.2252	0.98929		90	0.4185	25.2252	1.07981		90	0.56924	25.2252	1.24008		90	0.67662	25.2252	1.22058		90	1.77504
100	0.38716	28.8288	1.11815		100	0.4148	28.8288	0.95324		100	0.38491	28.8288	1.02758		100	0.52535	28.8288	1.19671		100	0.63805	28.8288	1.19155		100	1.78844
110	0.35198	30	1.09816		110	0.38797	30	0.94183		110	0.35879	30	1.01118		110	0.48899	30	1.18297		110	0.59698	30	1.18227		110	1.79677
120	0.32338	32.4324	1.05781		120	0.3583	32.4324	0.91858		120	0.33523	32.4324	0.97799		120	0.45539	32.4324	1.15495		120	0.55776	32.4324	1.16325		120	1.80894
130	0.29681	36.036	1.00085		130	0.34128	36.036	0.88525		130	0.30877	36.036	0.9309		130	0.42952	36.036	1.11473		130	0.52785	36.036	1.13566		130	1.82071
140	0.27277	39.6396	0.94709		140	0.32552	39.6396	0.85319		140	0.2934	39.6396	0.88619		140	0.40154	39.6396	1.07599		140	0.50309	39.6396	1.10876		140	1.83844
150	0.25203	40	0.94188		150	0.30618	40	0.85006		150	0.2757	40	0.88184		150	0.38195	40	1.07219		150	0.48166	40	1.10611		150	1.8449
160	0.23443	43.2432	0.89634		160	0.29108	43.2432	0.82237		160	0.26336	43.2432	0.84373		160	0.36548	43.2432	1.03867		160	0.46345	43.2432	1.08254		160	1.85296
170	0.21886	46.8469	0.84844		170	0.27534	46.8469	0.79273		170	0.24912	46.8469	0.80341		170	0.34847	46.8469	1.00274		170	0.43781	46.8469	1.05698		170	1.86741
180	0.20437	50	0.80874		180	0.26241	50	0.76773		180	0.23123	50	0.7698		180	0.32926	50	0.97238		180	0.42086	50	1.03515		180	1.87655
190	0.19156	50.4504	0.80323		190	0.25313	50.4504	0.76423		190	0.22279	50.4504	0.76512		190	0.31634	50.4504	0.96813		190	0.40657	50.4504	1.03207		190	1.8898
200	0.17876	54.054	0.76056		200	0.24191	54.054	0.73682		200	0.21282	54.054	0.72877		200	0.30706	54.054	0.93479		200	0.38842	54.054	1.00778		200	1.89875
210	0.17111	57.6577	0.72028		210	0.23068	57.6577	0.71046		210	0.20118	57.6577	0.69424		210	0.29087	57.6577	0.90268		210	0.37619	57.6577	0.98411		210	1.90711
220	0.15991	60	0.69531		220	0.22096	60	0.69388		220	0.19575	60	0.67274		220	0.27797	60	0.88245		220	0.36311	60	0.96904		220	1.91213
230	0.1522	61.2613	0.68225		230	0.21161	61.2613	0.68512		230	0.18474	61.2613	0.66146		230	0.26724	61.2613	0.87176		230	0.35368	61.2613	0.96103		230	1.92273
240	0.14137	64.8649	0.64637		240	0.20457	64.8649	0.66074		240	0.17653	64.8649	0.63033		240	0.2594	64.8649	0.84198		240	0.34682	64.8649	0.93854		240	1.93201
250	0.13659	68.4685	0.61249		250	0.19794	68.4685	0.63731		250	0.17023	68.4685	0.60077		250	0.24777	68.4685	0.81329		250	0.33164	68.4685	0.91661		250	1.93761
260	0.13084	70	0.59868		260	0.19001	70	0.62762		260	0.16251	70	0.58867		260	0.23845	70	0.80142		260	0.32156	70	0.90745		260	1.94623
270	0.12288	72.0721	0.58052		270	0.18349	72.0721	0.61477		270	0.15618	72.0721	0.5727		270	0.23346	72.0721	0.78567		270	0.31005	72.0721	0.89523		270	1.95377
280	0.11734	75.6757	0.55034		280	0.17339	75.6757	0.5931		280	0.1494	75.6757	0.54605		280	0.22796	75.6757	0.75906		280	0.30278	75.6757	0.87439		280	1.96669
290	0.11109	79.2793	0.52185		290	0.17086	79.2793	0.57226		290	0.14432	79.2793	0.52074		290	0.22004	79.2793	0.73343		290	0.29611	79.2793	0.85408		290	1.97033
300	0.10848	80	0.51635		300	0.1636	80	0.56819		300	0.13819	80	0.51583		300	0.21307	80	0.72842		300	0.28579	80	0.85008		300	1.9728
310	0.1028	82.8829	0.49496		310	0.15933	82.8829	0.55222		310	0.13165	82.8829	0.49671		310	0.20767	82.8829	0.70875		310	0.27753	82.8829	0.83428		310	1.9812
320	0.0986	86.4865	0.46958		320	0.15356	86.4865	0.53294		320	0.12907	86.4865	0.47389		320	0.20332	86.4865	0.68497		320	0.27098	86.4865	0.81497		320	1.98735
330	0.09532	90	0.44621		330	0.14733	90	0.51487		330	0.12464	90	0.45274		330	0.19532	90	0.66264		330	0.26556	90	0.79662		330	1.9971
340	0.09178	90.0901	0.44563		340	0.14505	90.0901	0.51441		340	0.1194	90.0901	0.45222		340	0.19221	90.0901	0.66208		340	0.2588	90.0901	0.79616		340	2.00269
350	0.08779	93.6937	0.42302		350	0.14168	93.6937	0.49659		350	0.11647	93.6937	0.43164		350	0.18677	93.6937	0.64003		350	0.25253	93.6937	0.77781		350	2.00979
360	0.08554	97.2973	0.40167		360	0.13719	97.2973	0.47945		360	0.1123	97.2973	0.4121		360	0.18221	97.2973	0.61879		360	0.24342	97.2973	0.75993		360	2.01011
370	0.08279	100	0.38645		370	0.13317	100	0.46703		370	0.10867	100	0.39809		370	0.17759	100	0.60337		370	0.24007	100	0.74682		370	2.01735
380	0.07969	100.901	0.38153		380	0.12716	100.901	0.46298		380	0.10717	100.901	0.39354		380	0.17243	100.901	0.59833		380	0.23375	100.901	0.7425		380	2.02322
390	0.07652	104.504	0.36251		390	0.1253	104.504	0.44713		390	0.10151	104.504	0.37592		390	0.16787	104.504	0.57863		390	0.22936	104.504	0.72551		390	2.02686
400	0.07453	108.108	0.34456		400	0.12251	108.108	0.43189		400	0.09983	108.108	0.35919		400	0.1665	108.108	0.55965		400	0.2235	108.108	0.70895		400	2.03599
410	0.07472	110	0.33555		410	0.12023	110	0.42413		410	0.09692	110	0.35075		410	0.16212	110	0.54997		410	0.2194	110	0.70042		410	2.03638
420	0.07005	111.712	0.32762		420	0.11713	111.712	0.41724		420	0.09426	111.712	0.3433		420	0.15784	111.712	0.54138		420	0.21501	111.712	0.6928		420	2.04724
430	0.06753	115.315	0.31163		430	0.11333	115.315	0.40315		430	0.09241	115.315	0.32822		430	0.15885	115.315	0.52377		430	0.20882	115.315	0.67707		430	2.04906
440	0.06594	118.919	0.29653		440	0.11105	118.919	0.3896		440	0.08892	118.919	0.31389		440	0.15367	118.919	0.50682		440	0.20739	118.919	0.66172		440	2.04893
450	0.06441	120	0.29217		450	0.10981	120	0.38563		450	0.08763	120	0.30974		450	0.1519	120	0.50186		450	0.20301	120	0.6572		450	2.05396
460	0.06429	122.523	0.28229		460	0.107	122.523	0.37656		460	0.08596	122.523	0.30029		460	0.14986	122.523	0.49049		460	0.19793	122.523	0.64677		460	2.05802
470	0.06131	126.126	0.26884		470	0.10554	126.126	0.36403		470	0.083	126.126	0.28737		470	0.14389	126.126	0.47477		470	0.19476	126.126	0.63219		470	2.0661
480	0.06056	129.73	0.25615		480	0.09995	129.73	0.35199		480	0.08266	129.73	0.27511		480	0.14024	129.73	0.45962		480	0.1916	129.73	0.61798		480	2.07099
490	0.05919	130	0.25522		490	0.09948	130	0.3511		490	0.07977	130	0.27421		490	0.14097	130	0.45851		490	0.18901	130	0.61693		490	2.077
500	0.05758	133.333	0.24416		500	0.09704	133.333	0.3404		500	0.07766	133.333	0.26346		500	0.13721	133.333	0.44503		500	0.18731	133.333	0.60412		500	2.07651
510	0.05688	136.937	0.23285		510	0.09568	136.937	0.32926		510	0.07607	136.937	0.2524		510	0.13528	136.937	0.43098		510	0.18494	136.937	0.59062		510	2.07872
520	0.05495	140	0.22374		520	0.09387	140	0.32012		520	0.07484	140	0.24344		520	0.13204	140	0.41945		520	0.17914	140	0.57941		520	2.08064
530	0.05477	140.541	0.22218		530	0.09207	140.541	0.31854		530	0.07326	140.541	0.24189		530	0.13105	140.541	0.41745		530	0.17331	140.541	0.57745		530	2.08617
540	0.05546	144.144	0.2121		540	0.09058	144.144	0.30824		540	0.07164	144.144	0.23192		540	0.13024	144.144	0.40442		540	0.1729	144.144	0.56462		540	2.09228
550	0.05325	147.748	0.20259		550	0.0896	147.748	0.29833		550	0.06972	147.748	0.22245		550	0.12608	147.748	0.39186		550	0.17271	147.748	0.55211		550	2.09413
560	0.05258	150	0.19692		560	0.08888	150	0.29233		560	0.06855	150	0.21678		560	0.12701	150	0.38425		560	0.1664	150	0.54445		560	2.10147
570	0.05008	151.351	0.19362		570	0.08735	151.351	0.2888		570	0.06694	151.351	0.21346		570	0.12434	151.351	0.37977		570	0.16447	151.351	0.53992		570	2.1021
580	0.0501	154.955	0.18514		580	0.08554	154.955	0.27964		580	0.06785	154.955	0.20492		580	0.12251	154.955	0.36813		580	0.1623	154.955	0.52803		580	2.10048
590	0.04875	158.559	0.17715		590	0.08332	158.559	0.27083		590	0.06602	158.559	0.19681		590	0.11951	158.559	0.35691		590	0.15824	158.559	0.51644		590	2.10484
600	0.04765	160	0.17407		600	0.08356	160	0.2674		600	0.0641	160	0.19368		600	0.11895	160	0.35254		600	0.16044	160	0.51189		600	2.10832
610	0.04781	162.162	0.1696		610	0.08053	162.162	0.26236		610	0.06344	162.162	0.18911		610	0.11752	162.162	0.34611		610	0.1563	162.162	0.50515		610	2.11626
620	0.04602	165.766	0.16247		620	0.08045	165.766	0.25421		620	0.063	165.766	0.1818		620	0.11471	165.766	0.33571		620	0.15259	165.766	0.49414		620	2.11779
630	0.04572	169.369	0.15575		630	0.07828	169.369	0.24638		630	0.06166	169.369	0.17486		630	0.11583	169.369	0.32569		630	0.15052	169.369	0.4834		630	2.12039
640	0.04528	170	0.15461		640	0.07729	170	0.24504		640	0.06113	170	0.17368		640	0.11132	170	0.32397		640	0.15124	170	0.48155		640	2.1235
650	0.0447	172.973	0.1494		650	0.07781	172.973	0.23884		650	0.05979	172.973	0.16826		650	0.10734	172.973	0.31604		650	0.14532	172.973	0.47294		650	2.12311
660	0.04382	176.577	0.1434		660	0.07582	176.577	0.2316		660	0.05916	176.577	0.162		660	0.10846	176.577	0.30674		660	0.14446	176.577	0.46274		660	2.1289
670	0.04375	180	0.13802		670	0.07554	180	0.22498		670	0.05778	180	0.15635		670	0.10778	180	0.29823		670	0.14314	180	0.45329		670	2.13029
680	0.04488	180.18	0.13775		680	0.07448	180.18	0.22463		680	0.05773	180.18	0.15606		680	0.10517	180.18	0.29779		680	0.14134	180.18	0.4528		680	2.13303
690	0.04243	183.784	0.13241		690	0.0728	183.784	0.21793		690	0.05686	183.784	0.15041		690	0.10577	183.784	0.28917		690	0.14106	183.784	0.4431		690	2.13524
700	0.05007	187.387	0.12737		700	0.07215	187.387	0.21149		700	0.05557	187.387	0.14505		700	0.1041	187.387	0.28087		700	0.13757	187.387	0.43366		700	2.14073
710	0.04129	190	0.12389		710	0.07088	190	0.20698		710	0.05503	190	0.14134		710	0.10309	190	0.27504		710	0.1385	190	0.42696		710	2.14028
720	0.04093	190.991	0.12261		720	0.07062	190.991	0.2053		720	0.05403	190.991	0.13996		720	0.10139	190.991	0.27287		720	0.13474	190.991	0.42445		720	2.142
730	0.0413	194.595	0.11812		730	0.07026	194.595	0.19934		730	0.05407	194.595	0.13513		730	0.10269	194.595	0.26517		730	0.1336	194.595	0.41547		730	2.14426
740	0.04032	198.198	0.11389		740	0.06996	198.198	0.19361		740	0.0539	198.198	0.13054		740	0.10135	198.198	0.25775		740	0.13274	198.198	0.40672		740	2.14894
750	0.03959	200	0.11186		750	0.06958	200	0.19083		750	0.05319	200	0.12833		750	0.10398	200	0.25414		750	0.12973	200	0.40242		750	2.15389
760	0.03935	201.802	0.10989		760	0.06729	201.802	0.1881		760	0.05195	201.802	0.12618		760	0.09932	201.802	0.2506		760	0.12792	201.802	0.39819		760	2.151
770	0.0398	205.405	0.10611		770	0.06641	205.405	0.18281		770	0.0518	205.405	0.12204		770	0.09799	205.405	0.24372		770	0.12468	205.405	0.38987		770	2.15261
780	0.03857	209.009	0.10255		780	0.06589	209.009	0.17771		780	0.05184	209.009	0.11811		780	0.09757	209.009	0.23709		780	0.12631	209.009	0.38176		780	2.15867
790	0.03976	210	0.1016		790	0.06629	210	0.17635		790	0.05138	210	0.11707		790	0.09443	210	0.23531		790	0.12248	210	0.37957		790	2.15993
800	0.03922	212.613	0.09918		800	0.06577	212.613	0.17282		800	0.05073	212.613	0.11438		800	0.09258	212.613	0.23071		800	0.12251	212.613	0.37386		800	2.16289
810	0.0411	216.216	0.09601		810	0.06471	216.216	0.16811		810	0.05034	216.216	0.11084		810	0.09114	216.216	0.22456		810	0.12133	216.216	0.36616		810	2.16074
820	0.03861	219.82	0.09301		820	0.06342	219.82	0.16358		820	0.04901	219.82	0.10748		820	0.09139	219.82	0.21864		820	0.12245	219.82	0.35865		820	2.16691
830	0.03731	220	0.09287		830	0.06271	220	0.16335		830	0.04969	220	0.10731		830	0.08999	220	0.21835		830	0.12144	220	0.35828		830	2.16909
840	0.03761	223.423	0.09018		840	0.06258	223.423	0.15922		840	0.04902	223.423	0.10428		840	0.09375	223.423	0.21293		840	0.11836	223.423	0.35133		840	2.16941
850	0.03756	227.027	0.08751		850	0.06123	227.027	0.15503		850	0.04798	227.027	0.10125		850	0.09216	227.027	0.20744		850	0.11865	227.027	0.34419		850	2.16674
860	0.03855	230	0.08542		860	0.06279	230	0.1517		860	0.04898	230	0.09886		860	0.08959	230	0.20306		860	0.11584	230	0.33844		860	2.17154
870	0.03692	230.631	0.08499		870	0.06059	230.631	0.151		870	0.04759	230.631	0.09836		870	0.08893	230.631	0.20215		870	0.11422	230.631	0.33723		870	2.17755
880	0.03718	234.234	0.08261		880	0.06038	234.234	0.14713		880	0.04725	234.234	0.09563		880	0.08573	234.234	0.19705		880	0.11194	234.234	0.33045		880	2.18128
890	0.03622	237.838	0.08037		890	0.06002	237.838	0.14341		890	0.04772	237.838	0.09303		890	0.08641	237.838	0.19215		890	0.11063	237.838	0.32384		890	2.1831
900	0.03666	240	0.07908		900	0.05923	240	0.14124		900	0.04581	240	0.09154		900	0.08592	240	0.18929		900	0.11019	240	0.31996		900	2.17606
910	0.03597	241.441	0.07825		910	0.06065	241.441	0.13982		910	0.04614	241.441	0.09056		910	0.08321	241.441	0.18742		910	0.10967	241.441	0.3174		910	2.17957
920	0.03819	245.045	0.07625		920	0.06007	245.045	0.13638		920	0.04621	245.045	0.08822		920	0.08189	245.045	0.18287		920	0.11238	245.045	0.31112		920	2.18436
930	0.03596	248.649	0.07436		930	0.05934	248.649	0.13307		930	0.0462	248.649	0.086		930	0.08086	248.649	0.17848		930	0.11001	248.649	0.305		930	2.18562
940	0.03607	250	0.07368		940	0.05832	250	0.13186		940	0.04616	250	0.08519		940	0.08319	250	0.17688		940	0.10704	250	0.30274		940	2.18944
950	0.03624	252.252	0.07258		950	0.05801	252.252	0.12988		950	0.04452	252.252	0.08389		950	0.08209	252.252	0.17426		950	0.1035	252.252	0.29903		950	2.1892
960	0.03557	255.856	0.07089		960	0.0588	255.856	0.12682		960	0.04463	255.856	0.08188		960	0.07976	255.856	0.17019		960	0.10753	255.856	0.29321		960	2.19382
970	0.03654	259.459	0.06931		970	0.05702	259.459	0.12388		970	0.04397	259.459	0.07998		970	0.07912	259.459	0.16627		970	0.10434	259.459	0.28754		970	2.1972
980	0.03559	260	0.06908		980	0.05536	260	0.12344		980	0.04377	260	0.0797		980	0.07723	260	0.1657		980	0.10417	260	0.2867		980	2.19596
990	0.03587	263.063	0.06781		990	0.05641	263.063	0.12104		990	0.04395	263.063	0.07817		990	0.07875	263.063	0.1625		990	0.10434	263.063	0.28201		990	2.19254
1000	0.03572	266.667	0.06639		1000	0.05709	266.667	0.11832		1000	0.04376	266.667	0.07645		1000	0.08068	266.667	0.15887		1000	0.10357	266.667	0.27662		1000	2.19684
1010	0.03557	270	0.06515		1010	0.05605	270	0.1159		1010	0.04311	270	0.07494		1010	0.07821	270	0.15562		1010	0.10236	270	0.27175		1010	2.20293
1020	0.03593	270.27	0.06506		1020	0.0543	270.27	0.1157		1020	0.04292	270.27	0.07482		1020	0.07836	270.27	0.15537		1020	0.09945	270.27	0.27137		1020	2.2013
1030	0.03536	273.874	0.0638		1030	0.05577	273.874	0.11318		1030	0.042	273.874	0.07327		1030	0.07907	273.874	0.152		1030	0.10061	273.874	0.26624		1030	2.20746
1040	0.03414	277.477	0.06261		1040	0.05484	277.477	0.11076		1040	0.04232	277.477	0.0718		1040	0.07721	277.477	0.14875		1040	0.09826	277.477	0.26125		1040	2.20223
1050	0.03402	280	0.06181		1050	0.05444	280	0.10912		1050	0.04157	280	0.07082		1050	0.07689	280	0.14655		1050	0.09797	280	0.25783		1050	2.20383
1060	0.03461	281.081	0.06148		1060	0.05394	281.081	0.10843		1060	0.04269	281.081	0.0704		1060	0.07793	281.081	0.14562		1060	0.09553	281.081	0.25638		1060	2.21007
1070	0.03461	284.685	0.06042		1070	0.05288	284.685	0.1062		1070	0.04245	284.685	0.06908		1070	0.07486	284.685	0.14261		1070	0.09599	284.685	0.25164		1070	2.21247
1080	0.03643	288.288	0.05942		1080	0.05353	288.288	0.10404		1080	0.04173	288.288	0.06782		1080	0.07396	288.288	0.13971		1080	0.09668	288.288	0.24702		1080	2.21478
1090	0.03411	290	0.05897		1090	0.05382	290	0.10305		1090	0.04194	290	0.06724		1090	0.07503	290	0.13837		1090	0.09539	290	0.24486		1090	2.21259
1100	0.03418	291.892	0.05848		1100	0.05352	291.892	0.10197		1100	0.04135	291.892	0.06662		1100	0.07315	291.892	0.13692		1100	0.09354	291.892	0.24251		1100	2.21074
1110	0.03459	295.495	0.05759		1110	0.05253	295.495	0.09998		1110	0.04104	295.495	0.06549		1110	0.07309	295.495	0.13423		1110	0.09552	295.495	0.23811		1110	2.21627
1120	0.0344	299.099	0.05675		1120	0.05452	299.099	0.09807		1120	0.04166	299.099	0.06441		1120	0.07103	299.099	0.13163		1120	0.09135	299.099	0.23383		1120	2.21903
1130	0.0344	300	0.05654		1130	0.0518	300	0.0976		1130	0.04127	300	0.06415		1130	0.07102	300	0.131		1130	0.09269	300	0.23278		1130	2.21673
1140	0.03389	302.703	0.05595		1140	0.05176	302.703	0.09622		1140	0.04131	302.703	0.06339		1140	0.06903	302.703	0.12914		1140	0.09198	302.703	0.22965		1140	2.21812
1150	0.03495	306.306	0.0552		1150	0.05279	306.306	0.09445		1150	0.04099	306.306	0.06241		1150	0.07066	306.306	0.12673		1150	0.09106	306.306	0.22558		1150	2.22272
1160	0.03367	309.91	0.05449		1160	0.05096	309.91	0.09275		1160	0.03979	309.91	0.06149		1160	0.07025	309.91	0.12442		1160	0.09067	309.91	0.22162		1160	2.22511
1170	0.03415	310	0.05448		1170	0.05204	310	0.09271		1170	0.04039	310	0.06147		1170	0.069	310	0.12436		1170	0.09036	310	0.22152		1170	2.22597
1180	0.03332	313.514	0.05383		1180	0.04947	313.514	0.09111		1180	0.04	313.514	0.06062		1180	0.06756	313.514	0.12219		1180	0.08679	313.514	0.21775		1180	2.22026
1190	0.03453	317.117	0.0532		1190	0.05147	317.117	0.08954		1190	0.04005	317.117	0.05978		1190	0.0689	317.117	0.12004		1190	0.08865	317.117	0.21398		1190	2.22356
1200	0.03421	320	0.05272		1200	0.0491	320	0.08832		1200	0.03926	320	0.05915		1200	0.07157	320	0.11838		1200	0.08968	320	0.21103		1200	2.22834
1210	0.03393	320.721	0.0526		1210	0.05098	320.721	0.08802		1210	0.03927	320.721	0.05899		1210	0.07136	320.721	0.11797		1210	0.08856	320.721	0.2103		1210	2.22873
1220	0.03455	324.324	0.05204		1220	0.05179	324.324	0.08657		1220	0.04054	324.324	0.05824		1220	0.06905	324.324	0.11598		1220	0.08812	324.324	0.20672		1220	2.23352
1230	0.03368	327.928	0.05151		1230	0.0489	327.928	0.08517		1230	0.03948	327.928	0.05753		1230	0.06763	327.928	0.11406		1230	0.0856	327.928	0.20323		1230	2.22729
1240	0.03422	330	0.05122		1240	0.04998	330	0.08439		1240	0.03892	330	0.05714		1240	0.06849	330	0.11299		1240	0.08668	330	0.20126		1240	2.22826
1250	0.03425	331.532	0.05101		1250	0.04948	331.532	0.08382		1250	0.03902	331.532	0.05685		1250	0.068	331.532	0.11221		1250	0.08642	331.532	0.19982		1250	2.23393
1260	0.03365	335.135	0.05054		1260	0.0492	335.135	0.08253		1260	0.03921	335.135	0.05621		1260	0.06743	335.135	0.11043		1260	0.08604	335.135	0.1965		1260	2.23409
1270	0.03454	338.739	0.05009		1270	0.05004	338.739	0.08128		1270	0.03805	338.739	0.0556		1270	0.06781	338.739	0.10872		1270	0.08524	338.739	0.19327		1270	2.23874
1280	0.0336	340	0.04994		1280	0.04855	340	0.08086		1280	0.03888	340	0.05539		1280	0.06607	340	0.10813		1280	0.08186	340	0.19215		1280	2.23575
1290	0.03314	342.342	0.04967		1290	0.04907	342.342	0.08009		1290	0.03823	342.342	0.05502		1290	0.06795	342.342	0.10707		1290	0.08338	342.342	0.19011		1290	2.24236
1300	0.03419	345.946	0.04927		1300	0.04905	345.946	0.07893		1300	0.03949	345.946	0.05447		1300	0.06669	345.946	0.10548		1300	0.0828	345.946	0.18704		1300	2.24253
1310	0.03308	349.55	0.0489		1310	0.0488	349.55	0.07783		1310	0.03903	349.55	0.05395		1310	0.06632	349.55	0.10395		1310	0.08141	349.55	0.18404		1310	2.24305
1320	0.03354	350	0.04885		1320	0.05016	350	0.07769		1320	0.03782	350	0.05388		1320	0.0685	350	0.10376		1320	0.08158	350	0.18367		1320	2.23655
1330	0.03395	353.153	0.04854		1330	0.04659	353.153	0.07676		1330	0.03884	353.153	0.05345		1330	0.06757	353.153	0.10247		1330	0.08076	353.153	0.18112		1330	2.24194
1340	0.03484	356.757	0.04821		1340	0.0465	356.757	0.07574		1340	0.038	356.757	0.05298		1340	0.06579	356.757	0.10105		1340	0.07822	356.757	0.17827		1340	2.246
1350	0.03467	360	0.04793		1350	0.04707	360	0.07485		1350	0.03796	360	0.05258		1350	0.06601	360	0.09982		1350	0.07689	360	0.17577		1350	2.24536
1360	0.03543	360.36	0.04789		1360	0.04809	360.36	0.07475		1360	0.03881	360.36	0.05253		1360	0.06592	360.36	0.09968		1360	0.07777	360.36	0.1755		1360	2.24864
1370	0.03331	363.964	0.0476		1370	0.0488	363.964	0.07381		1370	0.03734	363.964	0.05211		1370	0.06259	363.964	0.09836		1370	0.08044	363.964	0.17279		1370	2.24287
1380	0.03369	367.568	0.04732		1380	0.04607	367.568	0.0729		1380	0.03724	367.568	0.05171		1380	0.06283	367.568	0.09709		1380	0.07882	367.568	0.17015		1380	2.24573
1390	0.03385	370	0.04714		1390	0.04628	370	0.0723		1390	0.03768	370	0.05144		1390	0.06282	370	0.09626		1390	0.07791	370	0.16841		1390	2.25054
1400	0.03371	371.171	0.04705		1400	0.04566	371.171	0.07202		1400	0.03739	371.171	0.05132		1400	0.06557	371.171	0.09587		1400	0.07994	371.171	0.16758		1400	2.25334
1410	0.03449	374.775	0.0468		1410	0.04784	374.775	0.07118		1410	0.03727	374.775	0.05096		1410	0.06311	374.775	0.09469		1410	0.07737	374.775	0.16507		1410	2.25484
1420	0.03634	378.378	0.04656		1420	0.04542	378.378	0.07037		1420	0.03625	378.378	0.05061		1420	0.06297	378.378	0.09356		1420	0.07603	378.378	0.16263		1420	2.25147
1430	0.03359	380	0.04646		1430	0.04491	380	0.07002		1430	0.03739	380	0.05046		1430	0.06396	380	0.09306		1430	0.07422	380	0.16155		1430	2.24978
1440	0.03394	381.982	0.04634		1440	0.04573	381.982	0.06959		1440	0.03726	381.982	0.05029		1440	0.06318	381.982	0.09247		1440	0.075	381.982	0.16025		1440	2.25538
1450	0.03297	385.586	0.04613		1450	0.04607	385.586	0.06884		1450	0.03631	385.586	0.04997		1450	0.06142	385.586	0.09142		1450	0.07489	385.586	0.15793		1450	2.25671
1460	0.03602	389.189	0.04593		1460	0.04489	389.189	0.06812		1460	0.03709	389.189	0.04968		1460	0.06284	389.189	0.0904		1460	0.07551	389.189	0.15566		1460	2.25681
1470	0.03354	390	0.04589		1470	0.04583	390	0.06797		1470	0.03657	390	0.04961		1470	0.06319	390	0.09018		1470	0.07374	390	0.15516		1470	2.25713
1480	0.03721	392.793	0.04574		1480	0.04556	392.793	0.06743		1480	0.03625	392.793	0.0494		1480	0.06246	392.793	0.08943		1480	0.07229	392.793	0.15346		1480	2.26126
1490	0.0348	396.396	0.04557		1490	0.04382	396.396	0.06677		1490	0.03719	396.396	0.04913		1490	0.06035	396.396	0.08849		1490	0.07197	396.396	0.15131		1490	2.26336
1500	0.03439	400	0.0454		1500	0.0452	400	0.06613		1500	0.0359	400	0.04888		1500	0.05902	400	0.08758		1500	0.07232	400	0.14921		1500	2.26216
1510	0.03355	403.604	0.04524		1510	0.04556	403.604	0.06551		1510	0.03611	403.604	0.04864		1510	0.0598	403.604	0.08671		1510	0.07309	403.604	0.14717		1510	2.25827
1520	0.03436	407.207	0.04509		1520	0.04484	407.207	0.06492		1520	0.03517	407.207	0.04841		1520	0.05943	407.207	0.08587		1520	0.07092	407.207	0.14517		1520	2.25972
1530	0.03333	410	0.04498		1530	0.04669	410	0.06448		1530	0.03529	410	0.04824		1530	0.06032	410	0.08524		1530	0.07081	410	0.14366		1530	2.26494
1540	0.03336	410.811	0.04495		1540	0.04411	410.811	0.06435		1540	0.03657	410.811	0.04819		1540	0.05981	410.811	0.08506		1540	0.07263	410.811	0.14323		1540	2.26398
1550	0.03553	414.414	0.04482		1550	0.04538	414.414	0.0638		1550	0.03613	414.414	0.04799		1550	0.06188	414.414	0.08428		1550	0.06853	414.414	0.14134		1550	2.26799
1560	0.03407	418.018	0.0447		1560	0.04429	418.018	0.06328		1560	0.03558	418.018	0.04779		1560	0.05854	418.018	0.08353		1560	0.06894	418.018	0.13949		1560	2.26099
1570	0.03367	420	0.04463		1570	0.04584	420	0.063		1570	0.03609	420	0.04769		1570	0.05877	420	0.08313		1570	0.06977	420	0.1385		1570	2.2641
1580	0.03411	421.622	0.04458		1580	0.04736	421.622	0.06277		1580	0.03398	421.622	0.0476		1580	0.05662	421.622	0.08281		1580	0.07111	421.622	0.13769		1580	2.26918
1590	0.03364	425.225	0.04447		1590	0.04363	425.225	0.06228		1590	0.03623	425.225	0.04743		1590	0.058	425.225	0.08211		1590	0.06947	425.225	0.13594		1590	2.2684
1600	0.03359	428.829	0.04436		1600	0.04295	428.829	0.06182		1600	0.03506	428.829	0.04726		1600	0.05872	428.829	0.08144		1600	0.06839	428.829	0.13423		1600	2.26854
1610	0.03409	430	0.04433		1610	0.04292	430	0.06167		1610	0.03512	430	0.04721		1610	0.05837	430	0.08123		1610	0.06558	430	0.13368		1610	2.26889
1620	0.0358	432.432	0.04426		1620	0.04362	432.432	0.06137		1620	0.03634	432.432	0.0471		1620	0.05813	432.432	0.0808		1620	0.06551	432.432	0.13256		1620	2.27218
1630	0.03376	436.036	0.04417		1630	0.04513	436.036	0.06093		1630	0.03524	436.036	0.04695		1630	0.05638	436.036	0.08018		1630	0.0654	436.036	0.13094		1630	2.2742
1640	0.03403	439.64	0.04408		1640	0.04226	439.64	0.06052		1640	0.03486	439.64	0.04681		1640	0.05573	439.64	0.07958		1640	0.06783	439.64	0.12936		1640	2.27415
1650	0.03396	440	0.04407		1650	0.04291	440	0.06048		1650	0.03494	440	0.04679		1650	0.05544	440	0.07952		1650	0.06575	440	0.1292		1650	2.26851
1660	0.03408	443.243	0.044		1660	0.04274	443.243	0.06012		1660	0.0346	443.243	0.04667		1660	0.05725	443.243	0.079		1660	0.06601	443.243	0.12781		1660	2.27424
1670	0.03579	446.847	0.04392		1670	0.04406	446.847	0.05973		1670	0.0352	446.847	0.04654		1670	0.0564	446.847	0.07845		1670	0.06729	446.847	0.12631		1670	2.27813
1680	0.03331	450	0.04385		1680	0.04386	450	0.05941		1680	0.03507	450	0.04644		1680	0.0566	450	0.07798		1680	0.06527	450	0.12502		1680	2.27688
1690	0.03691	450.45	0.04384		1690	0.04204	450.45	0.05936		1690	0.03526	450.45	0.04642		1690	0.05687	450.45	0.07791		1690	0.06428	450.45	0.12484		1690	2.27995
1700	0.0343	454.054	0.04377		1700	0.0436	454.054	0.05901		1700	0.0349	454.054	0.0463		1700	0.05471	454.054	0.0774		1700	0.06436	454.054	0.12341		1700	2.27483
1710	0.03466	457.658	0.04371		1710	0.04208	457.658	0.05866		1710	0.03454	457.658	0.04619		1710	0.05582	457.658	0.0769		1710	0.0632	457.658	0.12202		1710	2.27557
1720	0.03399	460	0.04366		1720	0.04231	460	0.05845		1720	0.03491	460	0.04612		1720	0.05595	460	0.07659		1720	0.06467	460	0.12113		1720	2.28016
1730	0.03361	461.261	0.04364		1730	0.04279	461.261	0.05833		1730	0.03476	461.261	0.04609		1730	0.05382	461.261	0.07642		1730	0.06384	461.261	0.12066		1730	2.28244
1740	0.03521	464.865	0.04358		1740	0.0413	464.865	0.05802		1740	0.03351	464.865	0.04599		1740	0.05444	464.865	0.07596		1740	0.0636	464.865	0.11933		1740	2.28366
1750	0.03431	468.468	0.04353		1750	0.04134	468.468	0.05771		1750	0.03494	468.468	0.04589		1750	0.05408	468.468	0.07552		1750	0.06359	468.468	0.11804		1750	2.27765
1760	0.03458	470	0.04351		1760	0.04308	470	0.05759		1760	0.03403	470	0.04585		1760	0.05418	470	0.07533		1760	0.061	470	0.1175		1760	2.27964
1770	0.03382	472.072	0.04348		1770	0.04321	472.072	0.05742		1770	0.0351	472.072	0.0458		1770	0.05457	472.072	0.07509		1770	0.06067	472.072	0.11678		1770	2.28375
1780	0.0343	475.676	0.04343		1780	0.04292	475.676	0.05714		1780	0.0334	475.676	0.04572		1780	0.05508	475.676	0.07468		1780	0.05997	475.676	0.11556		1780	2.28441
1790	0.03421	479.279	0.04338		1790	0.04384	479.279	0.05687		1790	0.03344	479.279	0.04564		1790	0.05426	479.279	0.07428		1790	0.05961	479.279	0.11436		1790	2.28502
1800	0.03414	480	0.04337		1800	0.0414	480	0.05682		1800	0.03465	480	0.04562		1800	0.05335	480	0.07421		1800	0.06309	480	0.11412		1800	2.28527
1810	0.03441	482.883	0.04333		1810	0.04214	482.883	0.05661		1810	0.03424	482.883	0.04556		1810	0.05303	482.883	0.0739		1810	0.05938	482.883	0.11319		1810	2.29052
1820	0.03539	486.486	0.04329		1820	0.04012	486.486	0.05636		1820	0.03394	486.486	0.04549		1820	0.05215	486.486	0.07353		1820	0.06114	486.486	0.11206		1820	2.28937
1830	0.03585	490	0.04325		1830	0.04015	490	0.05612		1830	0.03486	490	0.04542		1830	0.05334	490	0.07319		1830	0.06081	490	0.11098		1830	2.28992
1840	0.03527	490.09	0.04325		1840	0.04349	490.09	0.05612		1840	0.03282	490.09	0.04542		1840	0.05173	490.09	0.07318		1840	0.05975	490.09	0.11095		1840	2.28595
1850	0.03462	493.694	0.04322		1850	0.04078	493.694	0.05589		1850	0.03316	493.694	0.04535		1850	0.05108	493.694	0.07284		1850	0.05979	493.694	0.10987		1850	2.28803
1860	0.03399	497.297	0.04318		1860	0.04044	497.297	0.05566		1860	0.03434	497.297	0.04529		1860	0.05201	497.297	0.07251		1860	0.06014	497.297	0.10882		1860	2.29251
1870	0.03523	500	0.04316		1870	0.04092	500	0.0555		1870	0.03368	500	0.04524		1870	0.05071	500	0.07227		1870	0.05818	500	0.10804		1870	2.29133
1880	0.03514	500.901	0.04315		1880	0.04152	500.901	0.05545		1880	0.03315	500.901	0.04523		1880	0.05293	500.901	0.07219		1880	0.05807	500.901	0.10779		1880	2.29542
1890	0.03647	504.505	0.04312		1890	0.0436	504.505	0.05524		1890	0.03398	504.505	0.04517		1890	0.052	504.505	0.07189		1890	0.05748	504.505	0.10679		1890	2.287
1900	0.03507	508.108	0.04309		1900	0.04021	508.108	0.05505		1900	0.03347	508.108	0.04512		1900	0.05402	508.108	0.0716		1900	0.05836	508.108	0.10581		1900	2.2916
1910	0.03654	510	0.04307		1910	0.04198	510	0.05495		1910	0.0351	510	0.04509		1910	0.05186	510	0.07145		1910	0.05637	510	0.10531		1910	2.29523
1920	0.03427	511.712	0.04306		1920	0.04038	511.712	0.05486		1920	0.03381	511.712	0.04507		1920	0.05239	511.712	0.07131		1920	0.0552	511.712	0.10486		1920	2.29673
1930	0.03564	515.315	0.04303		1930	0.04179	515.315	0.05467		1930	0.03383	515.315	0.04502		1930	0.05147	515.315	0.07104		1930	0.05483	515.315	0.10394		1930	2.29581
1940	0.03514	518.919	0.04301		1940	0.0419	518.919	0.0545		1940	0.03306	518.919	0.04497		1940	0.05089	518.919	0.07078		1940	0.05704	518.919	0.10303		1940	2.29284
1950	0.03547	520	0.043		1950	0.04086	520	0.05445		1950	0.03234	520	0.04496		1950	0.05139	520	0.0707		1950	0.05701	520	0.10277		1950	2.29362
1960	0.03579	522.523	0.04298		1960	0.0406	522.523	0.05433		1960	0.03381	522.523	0.04493		1960	0.0526	522.523	0.07053		1960	0.05726	522.523	0.10215		1960	2.29914
1970	0.0354	526.126	0.04296		1970	0.03943	526.126	0.05417		1970	0.03337	526.126	0.04489		1970	0.05091	526.126	0.07028		1970	0.05614	526.126	0.1013		1970	2.29994
1980	0.03463	529.73	0.04294		1980	0.04184	529.73	0.05401		1980	0.03352	529.73	0.04485		1980	0.05229	529.73	0.07005		1980	0.05325	529.73	0.10046		1980	2.29779
1990	0.0362	530	0.04294		1990	0.04179	530	0.054		1990	0.03206	530	0.04485		1990	0.05042	530	0.07003		1990	0.05516	530	0.1004		1990	2.29826
2000	0.03524	533.333	0.04292		2000	0.03887	533.333	0.05386		2000	0.03331	533.333	0.04481		2000	0.05412	533.333	0.06983		2000	0.05497	533.333	0.09964		2000	2.30228
2010	0.03605	536.937	0.0429		2010	0.03982	536.937	0.05371		2010	0.03382	536.937	0.04478		2010	0.05119	536.937	0.06961		2010	0.05546	536.937	0.09885		2010	2.30352
2020	0.03619	540	0.04289		2020	0.0404	540	0.0536		2020	0.03341	540	0.04475		2020	0.04835	540	0.06943		2020	0.05541	540	0.09819		2020	2.303
2030	0.03565	540.541	0.04289		2030	0.04151	540.541	0.05358		2030	0.03302	540.541	0.04474		2030	0.04836	540.541	0.0694		2030	0.05344	540.541	0.09807		2030	2.29807
2040	0.03542	544.144	0.04287		2040	0.04166	544.144	0.05344		2040	0.03386	544.144	0.04471		2040	0.04732	544.144	0.0692		2040	0.05173	544.144	0.09732		2040	2.30025
2050	0.03574	547.748	0.04285		2050	0.03938	547.748	0.05331		2050	0.03258	547.748	0.04468		2050	0.05032	547.748	0.069		2050	0.05128	547.748	0.09658		2050	2.30455
2060	0.03533	550	0.04284		2060	0.03967	550	0.05323		2060	0.03255	550	0.04466		2060	0.04902	550	0.06889		2060	0.05446	550	0.09613		2060	2.30643
2070	0.03495	551.351	0.04284		2070	0.03895	551.351	0.05319		2070	0.03374	551.351	0.04465		2070	0.05177	551.351	0.06882		2070	0.05164	551.351	0.09586		2070	2.30647
2080	0.03574	554.955	0.04282		2080	0.03873	554.955	0.05307		2080	0.03293	554.955	0.04462		2080	0.04816	554.955	0.06864		2080	0.05241	554.955	0.09516		2080	2.30518
2090	0.03581	558.559	0.04281		2090	0.03864	558.559	0.05296		2090	0.03329	558.559	0.0446		2090	0.04689	558.559	0.06846		2090	0.05422	558.559	0.09448		2090	2.30241
2100	0.03471	560	0.04281		2100	0.03983	560	0.05291		2100	0.03319	560	0.04459		2100	0.05087	560	0.0684		2100	0.05202	560	0.09421		2100	2.30671
2110	0.03494	562.162	0.0428		2110	0.0383	562.162	0.05285		2110	0.03179	562.162	0.04457		2110	0.04842	562.162	0.0683		2110	0.05247	562.162	0.09382		2110	2.30711
2120	0.03558	565.766	0.04279		2120	0.04054	565.766	0.05274		2120	0.03376	565.766	0.04455		2120	0.04794	565.766	0.06814		2120	0.04963	565.766	0.09317		2120	2.31
2130	0.03796	569.369	0.04278		2130	0.03995	569.369	0.05264		2130	0.03284	569.369	0.04453		2130	0.04907	569.369	0.06798		2130	0.05159	569.369	0.09254		2130	2.30616
2140	0.03767	570	0.04277		2140	0.03915	570	0.05262		2140	0.03329	570	0.04452		2140	0.04845	570	0.06795		2140	0.05129	570	0.09243		2140	2.31056
2150	0.03628	572.973	0.04277		2150	0.04172	572.973	0.05254		2150	0.03261	572.973	0.04451		2150	0.04765	572.973	0.06783		2150	0.04682	572.973	0.09192		2150	2.31155
2160	0.03672	576.577	0.04276		2160	0.03879	576.577	0.05245		2160	0.03159	576.577	0.04449		2160	0.04816	576.577	0.06769		2160	0.04804	576.577	0.09132		2160	2.31256
2170	0.03591	580	0.04275		2170	0.04096	580	0.05236		2170	0.03413	580	0.04447		2170	0.04668	580	0.06756		2170	0.05039	580	0.09076		2170	2.30797
2180	0.03588	580.18	0.04275		2180	0.03897	580.18	0.05236		2180	0.03359	580.18	0.04447		2180	0.04759	580.18	0.06755		2180	0.04969	580.18	0.09073		2180	2.30995
2190	0.03678	583.784	0.04274		2190	0.03924	583.784	0.05227		2190	0.03254	583.784	0.04445		2190	0.04743	583.784	0.06742		2190	0.05031	583.784	0.09016		2190	2.31218
2200	0.03673	587.387	0.04273		2200	0.04265	587.387	0.05219		2200	0.03347	587.387	0.04443		2200	0.04568	587.387	0.06729		2200	0.04938	587.387	0.08961		2200	2.31222
2210	0.03529	590	0.04272		2210	0.03833	590	0.05213		2210	0.03109	590	0.04442		2210	0.04594	590	0.0672		2210	0.04813	590	0.08921		2210	2.31443
2220	0.0371	590.991	0.04272		2220	0.03838	590.991	0.0521		2220	0.03273	590.991	0.04442		2220	0.04773	590.991	0.06716		2220	0.04916	590.991	0.08906		2220	2.31257
2230	0.03654	594.595	0.04271		2230	0.03824	594.595	0.05203		2230	0.03323	594.595	0.0444		2230	0.04761	594.595	0.06704		2230	0.04715	594.595	0.08854		2230	2.31243
2240	0.03712	598.198	0.04271		2240	0.03892	598.198	0.05195		2240	0.03281	598.198	0.04439		2240	0.0484	598.198	0.06693		2240	0.04564	598.198	0.08802		2240	2.31491
2250	0.03707	600	0.0427		2250	0.04061	600	0.05192		2250	0.03168	600	0.04438		2250	0.04805	600	0.06687		2250	0.04599	600	0.08777		2250	2.31671
2260	0.03715	601.802	0.0427		2260	0.03769	601.802	0.05188		2260	0.03341	601.802	0.04437		2260	0.04507	601.802	0.06682		2260	0.04913	601.802	0.08752		2260	2.31664
2270	0.03694	605.405	0.04269		2270	0.03722	605.405	0.05181		2270	0.0325	605.405	0.04436		2270	0.0474	605.405	0.06671		2270	0.04712	605.405	0.08703		2270	2.3131
2280	0.03655	609.009	0.04269		2280	0.03864	609.009	0.05175		2280	0.03381	609.009	0.04435		2280	0.04537	609.009	0.06661		2280	0.0469	609.009	0.08655		2280	2.31414
2290	0.03722	610	0.04269		2290	0.03984	610	0.05173		2290	0.03224	610	0.04434		2290	0.04502	610	0.06658		2290	0.04745	610	0.08642		2290	2.31535
2300	0.03774	612.613	0.04268		2300	0.03771	612.613	0.05168		2300	0.03281	612.613	0.04433		2300	0.04643	612.613	0.06651		2300	0.04682	612.613	0.08609		2300	2.31959
2310	0.03604	616.216	0.04268		2310	0.03834	616.216	0.05162		2310	0.03262	616.216	0.04432		2310	0.04685	616.216	0.06642		2310	0.04606	616.216	0.08563		2310	2.3186
2320	0.03581	619.82	0.04267		2320	0.03785	619.82	0.05156		2320	0.03121	619.82	0.04431		2320	0.04674	619.82	0.06633		2320	0.04585	619.82	0.08519		2320	2.31536
2330	0.03596	620	0.04267		2330	0.03829	620	0.05156		2330	0.03235	620	0.04431		2330	0.04713	620	0.06632		2330	0.04558	620	0.08517		2330	2.32206
2340	0.03667	623.423	0.04267		2340	0.03781	623.423	0.05151		2340	0.03247	623.423	0.0443		2340	0.04554	623.423	0.06624		2340	0.04579	623.423	0.08476		2340	2.32114
2350	0.03685	627.027	0.04266		2350	0.03838	627.027	0.05145		2350	0.03228	627.027	0.04429		2350	0.04473	627.027	0.06615		2350	0.04534	627.027	0.08434		2350	2.32204
2360	0.03806	630	0.04266		2360	0.03901	630	0.05141		2360	0.03152	630	0.04428		2360	0.04564	630	0.06608		2360	0.046	630	0.084		2360	2.31809
2370	0.03671	630.631	0.04266		2370	0.03653	630.631	0.0514		2370	0.03265	630.631	0.04428		2370	0.04629	630.631	0.06607		2370	0.04481	630.631	0.08393		2370	2.31949
2380	0.03757	634.234	0.04266		2380	0.03858	634.234	0.05135		2380	0.03276	634.234	0.04427		2380	0.04346	634.234	0.06599		2380	0.04676	634.234	0.08353		2380	2.32403
2390	0.03821	637.838	0.04265		2390	0.03876	637.838	0.0513		2390	0.03267	637.838	0.04427		2390	0.04548	637.838	0.06592		2390	0.04497	637.838	0.08314		2390	2.32464
2400	0.03843	640	0.04265		2400	0.03826	640	0.05127		2400	0.03233	640	0.04426		2400	0.04472	640	0.06587		2400	0.04513	640	0.08291		2400	2.32579
2410	0.03754	641.441	0.04265		2410	0.04054	641.441	0.05125		2410	0.03256	641.441	0.04426		2410	0.04395	641.441	0.06584		2410	0.04429	641.441	0.08276		2410	2.32186
2420	0.03983	645.045	0.04265		2420	0.03789	645.045	0.05121		2420	0.03249	645.045	0.04425		2420	0.04539	645.045	0.06577		2420	0.04552	645.045	0.08239		2420	2.32154
2430	0.03696	648.649	0.04264		2430	0.03923	648.649	0.05117		2430	0.03303	648.649	0.04424		2430	0.04442	648.649	0.06571		2430	0.04476	648.649	0.08203		2430	2.32356
2440	0.0376	650	0.04264		2440	0.03844	650	0.05115		2440	0.03325	650	0.04424		2440	0.04581	650	0.06568		2440	0.0445	650	0.0819		2440	2.3251
2450	0.03714	652.252	0.04264		2450	0.03917	652.252	0.05113		2450	0.03267	652.252	0.04424		2450	0.04587	652.252	0.06564		2450	0.04242	652.252	0.08168		2450	2.32788
2460	0.03715	655.856	0.04264		2460	0.03978	655.856	0.05109		2460	0.03254	655.856	0.04423		2460	0.04395	655.856	0.06558		2460	0.04404	655.856	0.08134		2460	2.32404
2470	0.03682	659.459	0.04263		2470	0.03822	659.459	0.05105		2470	0.03213	659.459	0.04422		2470	0.04522	659.459	0.06552		2470	0.0447	659.459	0.081		2470	2.3257
2480	0.03679	660	0.04263		2480	0.03715	660	0.05104		2480	0.03152	660	0.04422		2480	0.04416	660	0.06551		2480	0.04318	660	0.08095		2480	2.32798
2490	0.03749	663.063	0.04263		2490	0.03756	663.063	0.05101		2490	0.03252	663.063	0.04422		2490	0.04472	663.063	0.06546		2490	0.04468	663.063	0.08068		2490	2.32915
2500	0.03732	666.667	0.04263		2500	0.03844	666.667	0.05098		2500	0.03248	666.667	0.04421		2500	0.04785	666.667	0.0654		2500	0.047	666.667	0.08036		2500	2.3232
2510	0.03751	670	0.04263		2510	0.03874	670	0.05094		2510	0.03248	670	0.04421		2510	0.04371	670	0.06535		2510	0.04364	670	0.08007		2510	2.32636
2520	0.03738	670.27	0.04263		2520	0.03657	670.27	0.05094		2520	0.03169	670.27	0.04421		2520	0.04337	670.27	0.06535		2520	0.04286	670.27	0.08005		2520	2.32904
2530	0.03748	673.874	0.04262		2530	0.0368	673.874	0.05091		2530	0.03127	673.874	0.0442		2530	0.04444	673.874	0.0653		2530	0.0423	673.874	0.07975		2530	2.33015
2540	0.03965	677.477	0.04262		2540	0.03712	677.477	0.05088		2540	0.033	677.477	0.0442		2540	0.04393	677.477	0.06525		2540	0.04511	677.477	0.07946		2540	2.33242
2550	0.03778	680	0.04262		2550	0.03856	680	0.05086		2550	0.0331	680	0.04419		2550	0.04302	680	0.06521		2550	0.0412	680	0.07925		2550	2.327
2560	0.0378	681.081	0.04262		2560	0.03758	681.081	0.05085		2560	0.0336	681.081	0.04419		2560	0.04433	681.081	0.0652		2560	0.04321	681.081	0.07917		2560	2.33068
2570	0.03801	684.685	0.04262		2570	0.03683	684.685	0.05082		2570	0.03317	684.685	0.04419		2570	0.04383	684.685	0.06515		2570	0.04239	684.685	0.07889		2570	2.33069
2580	0.03863	688.288	0.04262		2580	0.03668	688.288	0.05079		2580	0.0327	688.288	0.04419		2580	0.04347	688.288	0.06511		2580	0.04144	688.288	0.07862		2580	2.33477
2590	0.03745	690	0.04262		2590	0.03693	690	0.05078		2590	0.03159	690	0.04418		2590	0.04246	690	0.06509		2590	0.0409	690	0.07849		2590	2.33461
2600	0.0383	691.892	0.04262		2600	0.03833	691.892	0.05076		2600	0.03261	691.892	0.04418		2600	0.044	691.892	0.06506		2600	0.04083	691.892	0.07835		2600	2.32951
2610	0.03861	695.495	0.04261		2610	0.03693	695.495	0.05074		2610	0.03216	695.495	0.04418		2610	0.04394	695.495	0.06502		2610	0.03981	695.495	0.07809		2610	2.32822
2620	0.03843	699.099	0.04261		2620	0.03605	699.099	0.05071		2620	0.03279	699.099	0.04417		2620	0.04691	699.099	0.06498		2620	0.04037	699.099	0.07784		2620	2.33351
2630	0.03792	700	0.04261		2630	0.03572	700	0.05071		2630	0.0325	700	0.04417		2630	0.04324	700	0.06497		2630	0.04024	700	0.07778		2630	2.33486
2640	0.03745	702.703	0.04261		2640	0.03697	702.703	0.05069		2640	0.03184	702.703	0.04417		2640	0.04383	702.703	0.06494		2640	0.04107	702.703	0.07759		2640	2.33413
2650	0.03807	706.306	0.04261		2650	0.03742	706.306	0.05067		2650	0.03399	706.306	0.04417		2650	0.04403	706.306	0.06491		2650	0.04108	706.306	0.07736		2650	2.33331
2660	0.03748	709.91	0.04261		2660	0.03682	709.91	0.05064		2660	0.03225	709.91	0.04416		2660	0.04394	709.91	0.06487		2660	0.04039	709.91	0.07712		2660	2.33743
2670	0.03877	710	0.04261		2670	0.03876	710	0.05064		2670	0.03192	710	0.04416		2670	0.04316	710	0.06487		2670	0.04022	710	0.07712		2670	2.33834
2680	0.03904	713.514	0.04261		2680	0.03714	713.514	0.05062		2680	0.03401	713.514	0.04416		2680	0.04208	713.514	0.06483		2680	0.03995	713.514	0.07689		2680	2.33878
2690	0.04076	717.117	0.04261		2690	0.03786	717.117	0.0506		2690	0.0322	717.117	0.04416		2690	0.04446	717.117	0.0648		2690	0.04084	717.117	0.07667		2690	2.33553
2700	0.03935	720	0.04261		2700	0.03641	720	0.05059		2700	0.03219	720	0.04416		2700	0.042	720	0.06478		2700	0.03994	720	0.0765		2700	2.33631
2710	0.03843	720.721	0.04261		2710	0.03673	720.721	0.05058		2710	0.03299	720.721	0.04416		2710	0.04171	720.721	0.06477		2710	0.03928	720.721	0.07646		2710	2.33993
2720	0.03829	724.324	0.04261		2720	0.03863	724.324	0.05056		2720	0.03158	724.324	0.04415		2720	0.04143	724.324	0.06474		2720	0.03981	724.324	0.07624		2720	2.33941
2730	0.03876	727.928	0.0426		2730	0.03578	727.928	0.05055		2730	0.03321	727.928	0.04415		2730	0.04198	727.928	0.06471		2730	0.04177	727.928	0.07604		2730	2.3399
2740	0.03887	730	0.0426		2740	0.03469	730	0.05054		2740	0.0323	730	0.04415		2740	0.0434	730	0.06469		2740	0.04073	730	0.07592		2740	2.33444
2750	0.03922	731.532	0.0426		2750	0.03656	731.532	0.05053		2750	0.0328	731.532	0.04415		2750	0.04434	731.532	0.06468		2750	0.03957	731.532	0.07584		2750	2.33726
2760	0.03879	735.135	0.0426		2760	0.03746	735.135	0.05051		2760	0.03374	735.135	0.04415		2760	0.04199	735.135	0.06465		2760	0.03782	735.135	0.07564		2760	2.3405
2770	0.03858	738.739	0.0426		2770	0.03847	738.739	0.05049		2770	0.03183	738.739	0.04415		2770	0.04101	738.739	0.06463		2770	0.04105	738.739	0.07545		2770	2.34035
2780	0.03917	740	0.0426		2780	0.03526	740	0.05049		2780	0.03333	740	0.04415		2780	0.04182	740	0.06462		2780	0.03988	740	0.07539		2780	2.34154
2790	0.03866	742.342	0.0426		2790	0.03764	742.342	0.05048		2790	0.03286	742.342	0.04414		2790	0.04347	742.342	0.0646		2790	0.04029	742.342	0.07527		2790	2.34086
2800	0.0385	745.946	0.0426		2800	0.03754	745.946	0.05046		2800	0.03093	745.946	0.04414		2800	0.04416	745.946	0.06458		2800	0.0378	745.946	0.07509		2800	2.34011
2810	0.03889	749.55	0.0426		2810	0.03874	749.55	0.05045		2810	0.03282	749.55	0.04414		2810	0.04251	749.55	0.06455		2810	0.03865	749.55	0.07491		2810	2.34285
2820	0.04144	750	0.0426		2820	0.03818	750	0.05045		2820	0.03224	750	0.04414		2820	0.04407	750	0.06455		2820	0.04063	750	0.07489		2820	2.34323
2830	0.03869	753.153	0.0426		2830	0.03624	753.153	0.05044		2830	0.0323	753.153	0.04414		2830	0.04431	753.153	0.06453		2830	0.0394	753.153	0.07474		2830	2.33802
2840	0.0395	756.757	0.0426		2840	0.036	756.757	0.05042		2840	0.03255	756.757	0.04414		2840	0.04088	756.757	0.06451		2840	0.03816	756.757	0.07457		2840	2.34009
2850	0.0388	760	0.0426		2850	0.03667	760	0.05041		2850	0.03224	760	0.04414		2850	0.04121	760	0.06449		2850	0.03845	760	0.07442		2850	2.34246
2860	0.03893	760.36	0.0426		2860	0.03789	760.36	0.05041		2860	0.03314	760.36	0.04414		2860	0.04251	760.36	0.06449		2860	0.04026	760.36	0.07441		2860	2.34487
2870	0.04061	763.964	0.0426		2870	0.03837	763.964	0.0504		2870	0.0329	763.964	0.04413		2870	0.0436	763.964	0.06447		2870	0.03935	763.964	0.07425		2870	2.34639
2880	0.03895	767.568	0.0426		2880	0.03631	767.568	0.05039		2880	0.03125	767.568	0.04413		2880	0.04208	767.568	0.06445		2880	0.03975	767.568	0.07409		2880	2.33845
2890	0.03932	770	0.0426		2890	0.03576	770	0.05038		2890	0.03307	770	0.04413		2890	0.042	770	0.06443		2890	0.03831	770	0.07399		2890	2.34336
2900	0.04009	771.171	0.0426		2900	0.03629	771.171	0.05037		2900	0.03271	771.171	0.04413		2900	0.03951	771.171	0.06443		2900	0.03788	771.171	0.07394		2900	2.34618
2910	0.03861	774.775	0.0426		2910	0.03781	774.775	0.05036		2910	0.03222	774.775	0.04413		2910	0.03924	774.775	0.06441		2910	0.03779	774.775	0.07379		2910	2.34848
2920	0.03942	778.378	0.0426		2920	0.0369	778.378	0.05035		2920	0.03414	778.378	0.04413		2920	0.04131	778.378	0.06439		2920	0.0386	778.378	0.07365		2920	2.34838
2930	0.04159	780	0.0426		2930	0.03667	780	0.05035		2930	0.03232	780	0.04413		2930	0.0418	780	0.06438		2930	0.03712	780	0.07358		2930	2.34172
2940	0.03919	781.982	0.0426		2940	0.03597	781.982	0.05034		2940	0.03329	781.982	0.04413		2940	0.04079	781.982	0.06438		2940	0.03772	781.982	0.07351		2940	2.344
2950	0.04023	785.586	0.0426		2950	0.03585	785.586	0.05033		2950	0.03231	785.586	0.04413		2950	0.04275	785.586	0.06436		2950	0.04091	785.586	0.07337		2950	2.34753
2960	0.03997	789.189	0.0426		2960	0.03527	789.189	0.05032		2960	0.03155	789.189	0.04413		2960	0.04015	789.189	0.06434		2960	0.03923	789.189	0.07324		2960	2.34892
2970	0.04094	790	0.0426		2970	0.0352	790	0.05032		2970	0.03374	790	0.04413		2970	0.04119	790	0.06434		2970	0.04147	790	0.07321		2970	2.34837
2980	0.03916	792.793	0.0426		2980	0.03615	792.793	0.05032		2980	0.03138	792.793	0.04413		2980	0.03903	792.793	0.06433		2980	0.04104	792.793	0.07311		2980	2.34497
2990	0.03919	796.396	0.04259		2990	0.03507	796.396	0.05031		2990	0.03212	796.396	0.04413		2990	0.04097	796.396	0.06431		2990	0.03801	796.396	0.07298		2990	2.34695
3000	0.03858	800	0.04259		3000	0.03475	800	0.0503		3000	0.03344	800	0.04412		3000	0.03891	800	0.0643		3000	0.03787	800	0.07286		3000	2.34979
3010	0.03865	803.604	0.04259		3010	0.03643	803.604	0.05029		3010	0.03139	803.604	0.04412		3010	0.04249	803.604	0.06429		3010	0.03953	803.604	0.07274		3010	2.34886
3020	0.04011	807.207	0.04259		3020	0.03598	807.207	0.05028		3020	0.03313	807.207	0.04412		3020	0.03977	807.207	0.06427		3020	0.03988	807.207	0.07262		3020	2.34708
3030	0.03943	810	0.04259		3030	0.03869	810	0.05028		3030	0.03471	810	0.04412		3030	0.03962	810	0.06426		3030	0.03896	810	0.07253		3030	2.35076
3040	0.03854	810.811	0.04259		3040	0.03664	810.811	0.05028		3040	0.0334	810.811	0.04412		3040	0.03831	810.811	0.06426		3040	0.03885	810.811	0.07251		3040	2.35158
3050	0.04053	814.414	0.04259		3050	0.03604	814.414	0.05027		3050	0.03253	814.414	0.04412		3050	0.03774	814.414	0.06425		3050	0.03733	814.414	0.07239		3050	2.3524
3060	0.03917	818.018	0.04259		3060	0.03541	818.018	0.05026		3060	0.03323	818.018	0.04412		3060	0.04013	818.018	0.06424		3060	0.03766	818.018	0.07229		3060	2.3535
3070	0.04007	820	0.04259		3070	0.03668	820	0.05026		3070	0.0321	820	0.04412		3070	0.03952	820	0.06423		3070	0.03789	820	0.07223		3070	2.34538
3080	0.03978	821.622	0.04259		3080	0.03684	821.622	0.05025		3080	0.03405	821.622	0.04412		3080	0.04019	821.622	0.06423		3080	0.03938	821.622	0.07218		3080	2.34896
3090	0.03975	825.225	0.04259		3090	0.03651	825.225	0.05025		3090	0.03238	825.225	0.04412		3090	0.03952	825.225	0.06422		3090	0.03851	825.225	0.07208		3090	2.35275
3100	0.04062	828.829	0.04259		3100	0.03425	828.829	0.05024		3100	0.03351	828.829	0.04412		3100	0.03857	828.829	0.06421		3100	0.03762	828.829	0.07198		3100	2.35065
3110	0.03961	830	0.04259		3110	0.03649	830	0.05024		3110	0.03269	830	0.04412		3110	0.03932	830	0.0642		3110	0.03848	830	0.07194		3110	2.35377
3120	0.04092	832.432	0.04259		3120	0.03743	832.432	0.05024		3120	0.03247	832.432	0.04412		3120	0.03987	832.432	0.0642		3120	0.0369	832.432	0.07188		3120	2.34862
3130	0.04088	836.036	0.04259		3130	0.03906	836.036	0.05023		3130	0.03382	836.036	0.04412		3130	0.04132	836.036	0.06419		3130	0.03822	836.036	0.07178		3130	2.35151
3140	0.04141	839.64	0.04259		3140	0.03432	839.64	0.05023		3140	0.03332	839.64	0.04412		3140	0.041	839.64	0.06418		3140	0.03572	839.64	0.07169		3140	2.35424
3150	0.03974	840	0.04259		3150	0.03526	840	0.05022		3150	0.03319	840	0.04412		3150	0.04063	840	0.06418		3150	0.03921	840	0.07168		3150	2.35611
3160	0.03939	843.243	0.04259		3160	0.03577	843.243	0.05022		3160	0.0325	843.243	0.04412		3160	0.04175	843.243	0.06417		3160	0.03805	843.243	0.0716		3160	2.35114
3170	0.03961	846.847	0.04259		3170	0.03768	846.847	0.05022		3170	0.03372	846.847	0.04412		3170	0.04228	846.847	0.06416		3170	0.03744	846.847	0.07151		3170	2.35021
3180	0.04032	850	0.04259		3180	0.03619	850	0.05021		3180	0.03391	850	0.04412		3180	0.04077	850	0.06415		3180	0.03814	850	0.07143		3180	2.35139
3190	0.0419	850.45	0.04259		3190	0.03561	850.45	0.05021		3190	0.03395	850.45	0.04412		3190	0.03955	850.45	0.06415		3190	0.03856	850.45	0.07142		3190	2.35401
3200	0.0403	854.054	0.04259		3200	0.03562	854.054	0.05021		3200	0.03335	854.054	0.04412		3200	0.04048	854.054	0.06414		3200	0.03897	854.054	0.07134		3200	2.35858
3210	0.03985	857.658	0.04259		3210	0.03586	857.658	0.0502		3210	0.03339	857.658	0.04412		3210	0.04114	857.658	0.06413		3210	0.03782	857.658	0.07126		3210	2.35534
3220	0.04152	860	0.04259		3220	0.03517	860	0.0502		3220	0.0334	860	0.04412		3220	0.03846	860	0.06413		3220	0.03902	860	0.0712		3220	2.35298
3230	0.03961	861.261	0.04259		3230	0.03645	861.261	0.0502		3230	0.03308	861.261	0.04412		3230	0.04116	861.261	0.06413		3230	0.03716	861.261	0.07118		3230	2.35738
3240	0.0427	864.865	0.04259		3240	0.03514	864.865	0.05019		3240	0.03426	864.865	0.04412		3240	0.04132	864.865	0.06412		3240	0.03885	864.865	0.0711		3240	2.35806
3250	0.04034	868.468	0.04259		3250	0.03404	868.468	0.05019		3250	0.03303	868.468	0.04411		3250	0.03763	868.468	0.06411		3250	0.03596	868.468	0.07102		3250	2.35883
3260	0.04032	870	0.04259		3260	0.03571	870	0.05019		3260	0.03397	870	0.04411		3260	0.03829	870	0.06411		3260	0.03682	870	0.07099		3260	2.3525
3270	0.04028	872.072	0.04259		3270	0.0353	872.072	0.05019		3270	0.0343	872.072	0.04411		3270	0.04039	872.072	0.06411		3270	0.03748	872.072	0.07095		3270	2.3561
3280	0.04066	875.676	0.04259		3280	0.03656	875.676	0.05018		3280	0.03133	875.676	0.04411		3280	0.04247	875.676	0.0641		3280	0.03561	875.676	0.07088		3280	2.35912
3290	0.04099	879.279	0.04259		3290	0.03823	879.279	0.05018		3290	0.03411	879.279	0.04411		3290	0.04118	879.279	0.06409		3290	0.03533	879.279	0.07081		3290	2.36031
3300	0.04002	880	0.04259		3300	0.03596	880	0.05018		3300	0.03298	880	0.04411		3300	0.03903	880	0.06409		3300	0.03518	880	0.07079		3300	2.3602
3310	0.03995	882.883	0.04259		3310	0.03619	882.883	0.05017		3310	0.0331	882.883	0.04411		3310	0.0392	882.883	0.06409		3310	0.03882	882.883	0.07074		3310	2.35348
3320	0.04098	886.486	0.04259		3320	0.03359	886.486	0.05017		3320	0.03403	886.486	0.04411		3320	0.03991	886.486	0.06408		3320	0.03812	886.486	0.07067		3320	2.35652
3330	0.0421	890	0.04259		3330	0.03698	890	0.05017		3330	0.03284	890	0.04411		3330	0.04133	890	0.06408		3330	0.03719	890	0.07061		3330	2.35835
3340	0.041	890.09	0.04259		3340	0.03629	890.09	0.05017		3340	0.03345	890.09	0.04411		3340	0.04121	890.09	0.06408		3340	0.03709	890.09	0.07061		3340	2.36029
3350	0.04047	893.694	0.04259		3350	0.03484	893.694	0.05017		3350	0.03474	893.694	0.04411		3350	0.03984	893.694	0.06407		3350	0.03654	893.694	0.07054		3350	2.35985
3360	0.03974	897.297	0.04259		3360	0.03335	897.297	0.05016		3360	0.03323	897.297	0.04411		3360	0.04059	897.297	0.06407		3360	0.03506	897.297	0.07048		3360	2.35952
3370	0.04111	900	0.04259		3370	0.0359	900	0.05016		3370	0.03378	900	0.04411		3370	0.03811	900	0.06406		3370	0.03798	900	0.07043		3370	2.35808
3380	0.04037	900.901	0.04259		3380	0.03555	900.901	0.05016		3380	0.03295	900.901	0.04411		3380	0.03875	900.901	0.06406		3380	0.03544	900.901	0.07042		3380	2.36221
3390	0.04174	904.505	0.04259		3390	0.03787	904.505	0.05016		3390	0.03329	904.505	0.04411		3390	0.03994	904.505	0.06406		3390	0.03373	904.505	0.07036		3390	2.36425
3400	0.04032	908.108	0.04259		3400	0.03386	908.108	0.05015		3400	0.03488	908.108	0.04411		3400	0.04081	908.108	0.06405		3400	0.03481	908.108	0.0703		3400	2.35638
3410	0.0406	910	0.04259		3410	0.03534	910	0.05015		3410	0.03374	910	0.04411		3410	0.03934	910	0.06405		3410	0.03559	910	0.07027		3410	2.35909
3420	0.04037	911.712	0.04259		3420	0.03527	911.712	0.05015		3420	0.03415	911.712	0.04411		3420	0.03945	911.712	0.06405		3420	0.03959	911.712	0.07025		3420	2.36303
3430	0.04005	915.315	0.04259		3430	0.03639	915.315	0.05015		3430	0.03293	915.315	0.04411		3430	0.03639	915.315	0.06404		3430	0.03945	915.315	0.07019		3430	2.36365
3440	0.04065	918.919	0.04259		3440	0.03613	918.919	0.05015		3440	0.03248	918.919	0.04411		3440	0.03882	918.919	0.06404		3440	0.03776	918.919	0.07014		3440	2.36408
3450	0.04091	920	0.04259		3450	0.03502	920	0.05015		3450	0.03483	920	0.04411		3450	0.03946	920	0.06404		3450	0.03531	920	0.07012		3450	2.3571
3460	0.04208	922.523	0.04259		3460	0.03494	922.523	0.05014		3460	0.03395	922.523	0.04411		3460	0.0377	922.523	0.06404		3460	0.03357	922.523	0.07009		3460	2.36002
3470	0.0434	926.126	0.04259		3470	0.03459	926.126	0.05014		3470	0.03382	926.126	0.04411		3470	0.03619	926.126	0.06403		3470	0.03425	926.126	0.07004		3470	2.36384
3480	0.04224	929.73	0.04259		3480	0.03559	929.73	0.05014		3480	0.03425	929.73	0.04411		3480	0.03644	929.73	0.06403		3480	0.03553	929.73	0.06999		3480	2.36664
3490	0.04143	930	0.04259		3490	0.03564	930	0.05014		3490	0.03348	930	0.04411		3490	0.03763	930	0.06403		3490	0.0364	930	0.06998		3490	2.36352
3500	0.04096	933.333	0.04259		3500	0.03366	933.333	0.05014		3500	0.03316	933.333	0.04411		3500	0.03808	933.333	0.06403		3500	0.03505	933.333	0.06994		3500	2.36307
3510	0.04143	936.937	0.04259		3510	0.03491	936.937	0.05014		3510	0.0347	936.937	0.04411		3510	0.03791	936.937	0.06402		3510	0.03792	936.937	0.06989		3510	2.36078
3520	0.04149	940	0.04259		3520	0.03579	940	0.05014		3520	0.03311	940	0.04411		3520	0.03683	940	0.06402		3520	0.03648	940	0.06985		3520	2.36352
3530	0.04107	940.541	0.04259		3530	0.03714	940.541	0.05014		3530	0.03419	940.541	0.04411		3530	0.03822	940.541	0.06402		3530	0.03339	940.541	0.06985		3530	2.36517
3540	0.04081	944.144	0.04259		3540	0.035	944.144	0.05013		3540	0.03363	944.144	0.04411		3540	0.0379	944.144	0.06402		3540	0.03687	944.144	0.0698		3540	2.36514
3550	0.04077	947.748	0.04259		3550	0.0352	947.748	0.05013		3550	0.0336	947.748	0.04411		3550	0.03825	947.748	0.06401		3550	0.03531	947.748	0.06976		3550	2.36145
3560	0.04104	950	0.04259		3560	0.03508	950	0.05013		3560	0.03527	950	0.04411		3560	0.03874	950	0.06401		3560	0.03833	950	0.06973		3560	2.3678
3570	0.04051	951.351	0.04259		3570	0.03567	951.351	0.05013		3570	0.03403	951.351	0.04411		3570	0.03768	951.351	0.06401		3570	0.03649	951.351	0.06972		3570	2.36656
3580	0.04125	954.955	0.04259		3580	0.03413	954.955	0.05013		3580	0.03494	954.955	0.04411		3580	0.03773	954.955	0.06401		3580	0.0353	954.955	0.06968		3580	2.36751
3590	0.04137	958.559	0.04259		3590	0.03566	958.559	0.05013		3590	0.03576	958.559	0.04411		3590	0.03729	958.559	0.064		3590	0.034	958.559	0.06964		3590	2.36013
3600	0.04332	960	0.04259		3600	0.03529	960	0.05013		3600	0.03296	960	0.04411		3600	0.03776	960	0.064		3600	0.03357	960	0.06962		3600	2.36491
		962.162	0.04259				962.162	0.05013				962.162	0.04411				962.162	0.064				962.162	0.0696
		965.766	0.04259				965.766	0.05012				965.766	0.04411				965.766	0.064				965.766	0.06956
		969.369	0.04259				969.369	0.05012				969.369	0.04411				969.369	0.064				969.369	0.06952
		970	0.04259				970	0.05012				970	0.04411				970	0.064				970	0.06951
		972.973	0.04259				972.973	0.05012				972.973	0.04411				972.973	0.06399				972.973	0.06949
		976.577	0.04259				976.577	0.05012				976.577	0.04411				976.577	0.06399				976.577	0.06945
		980	0.04259				980	0.05012				980	0.04411				980	0.06399				980	0.06942
		980.18	0.04259				980.18	0.05012				980.18	0.04411				980.18	0.06399				980.18	0.06942
		983.784	0.04259				983.784	0.05012				983.784	0.04411				983.784	0.06399				983.784	0.06938
		987.387	0.04259				987.387	0.05012				987.387	0.04411				987.387	0.06399				987.387	0.06935
		990	0.04259				990	0.05012				990	0.04411				990	0.06398				990	0.06933
		990.991	0.04259				990.991	0.05012				990.991	0.04411				990.991	0.06398				990.991	0.06932
		994.595	0.04259				994.595	0.05012				994.595	0.04411				994.595	0.06398				994.595	0.06929
		998.198	0.04259				998.198	0.05011				998.198	0.04411				998.198	0.06398				998.198	0.06926
		1000	0.04259				1000	0.05011				1000	0.04411				1000	0.06398				1000	0.06924
		1001.8	0.04259				1001.8	0.05011				1001.8	0.04411				1001.8	0.06398				1001.8	0.06923
		1005.41	0.04259				1005.41	0.05011				1005.41	0.04411				1005.41	0.06398				1005.41	0.0692
		1009.01	0.04259				1009.01	0.05011				1009.01	0.04411				1009.01	0.06398				1009.01	0.06917
		1010	0.04259				1010	0.05011				1010	0.04411				1010	0.06398				1010	0.06916
		1012.61	0.04259				1012.61	0.05011				1012.61	0.04411				1012.61	0.06397				1012.61	0.06914
		1016.22	0.04259				1016.22	0.05011				1016.22	0.04411				1016.22	0.06397				1016.22	0.06911
		1019.82	0.04259				1019.82	0.05011				1019.82	0.04411				1019.82	0.06397				1019.82	0.06909
		1020	0.04259				1020	0.05011				1020	0.04411				1020	0.06397				1020	0.06909
		1023.42	0.04259				1023.42	0.05011				1023.42	0.04411				1023.42	0.06397				1023.42	0.06906
		1027.03	0.04259				1027.03	0.05011				1027.03	0.04411				1027.03	0.06397				1027.03	0.06904
		1030	0.04259				1030	0.05011				1030	0.04411				1030	0.06397				1030	0.06902
		1030.63	0.04259				1030.63	0.05011				1030.63	0.04411				1030.63	0.06397				1030.63	0.06901
		1034.23	0.04259				1034.23	0.05011				1034.23	0.04411				1034.23	0.06397				1034.23	0.06899
		1037.84	0.04259				1037.84	0.05011				1037.84	0.04411				1037.84	0.06397				1037.84	0.06897
		1040	0.04259				1040	0.05011				1040	0.04411				1040	0.06396				1040	0.06895
		1041.44	0.04259				1041.44	0.05011				1041.44	0.04411				1041.44	0.06396				1041.44	0.06895
		1045.05	0.04259				1045.05	0.0501				1045.05	0.04411				1045.05	0.06396				1045.05	0.06892
		1048.65	0.04259				1048.65	0.0501				1048.65	0.04411				1048.65	0.06396				1048.65	0.0689
		1050	0.04259				1050	0.0501				1050	0.04411				1050	0.06396				1050	0.06889
		1052.25	0.04259				1052.25	0.0501				1052.25	0.04411				1052.25	0.06396				1052.25	0.06888
		1055.86	0.04259				1055.86	0.0501				1055.86	0.04411				1055.86	0.06396				1055.86	0.06886
		1059.46	0.04259				1059.46	0.0501				1059.46	0.04411				1059.46	0.06396				1059.46	0.06884
		1060	0.04259				1060	0.0501				1060	0.04411				1060	0.06396				1060	0.06884
		1063.06	0.04259				1063.06	0.0501				1063.06	0.04411				1063.06	0.06396				1063.06	0.06882
		1066.67	0.04259				1066.67	0.0501				1066.67	0.04411				1066.67	0.06396				1066.67	0.0688
		1070	0.04259				1070	0.0501				1070	0.04411				1070	0.06396				1070	0.06879
		1070.27	0.04259				1070.27	0.0501				1070.27	0.04411				1070.27	0.06396				1070.27	0.06879
		1073.87	0.04259				1073.87	0.0501				1073.87	0.04411				1073.87	0.06396				1073.87	0.06877
		1077.48	0.04259				1077.48	0.0501				1077.48	0.04411				1077.48	0.06395				1077.48	0.06875
		1080	0.04259				1080	0.0501				1080	0.04411				1080	0.06395				1080	0.06874
		1081.08	0.04259				1081.08	0.0501				1081.08	0.04411				1081.08	0.06395				1081.08	0.06873
		1084.68	0.04259				1084.68	0.0501				1084.68	0.04411				1084.68	0.06395				1084.68	0.06872
		1088.29	0.04259				1088.29	0.0501				1088.29	0.04411				1088.29	0.06395				1088.29	0.0687
		1090	0.04259				1090	0.0501				1090	0.04411				1090	0.06395				1090	0.06869
		1091.89	0.04259				1091.89	0.0501				1091.89	0.04411				1091.89	0.06395				1091.89	0.06869
		1095.5	0.04259				1095.5	0.0501				1095.5	0.04411				1095.5	0.06395				1095.5	0.06867
		1099.1	0.04259				1099.1	0.0501				1099.1	0.04411				1099.1	0.06395				1099.1	0.06866
		1100	0.04259				1100	0.0501				1100	0.04411				1100	0.06395				1100	0.06865
		1102.7	0.04259				1102.7	0.0501				1102.7	0.04411				1102.7	0.06395				1102.7	0.06864
		1106.31	0.04259				1106.31	0.0501				1106.31	0.04411				1106.31	0.06395				1106.31	0.06863
		1109.91	0.04259				1109.91	0.0501				1109.91	0.04411				1109.91	0.06395				1109.91	0.06861
		1110	0.04259				1110	0.0501				1110	0.04411				1110	0.06395				1110	0.06861
		1113.51	0.04259				1113.51	0.0501				1113.51	0.04411				1113.51	0.06395				1113.51	0.0686
		1117.12	0.04259				1117.12	0.0501				1117.12	0.04411				1117.12	0.06395				1117.12	0.06859
		1120	0.04259				1120	0.0501				1120	0.04411				1120	0.06395				1120	0.06858
		1120.72	0.04259				1120.72	0.0501				1120.72	0.04411				1120.72	0.06395				1120.72	0.06857
		1124.32	0.04259				1124.32	0.0501				1124.32	0.04411				1124.32	0.06395				1124.32	0.06856
		1127.93	0.04259				1127.93	0.0501				1127.93	0.04411				1127.93	0.06395				1127.93	0.06855
		1130	0.04259				1130	0.0501				1130	0.04411				1130	0.06395				1130	0.06854
		1131.53	0.04259				1131.53	0.0501				1131.53	0.04411				1131.53	0.06395				1131.53	0.06854
		1135.14	0.04259				1135.14	0.0501				1135.14	0.04411				1135.14	0.06395				1135.14	0.06853
		1138.74	0.04259				1138.74	0.0501				1138.74	0.04411				1138.74	0.06395				1138.74	0.06852
		1140	0.04259				1140	0.0501				1140	0.04411				1140	0.06395				1140	0.06851
		1142.34	0.04259				1142.34	0.05009				1142.34	0.04411				1142.34	0.06394				1142.34	0.0685
		1145.95	0.04259				1145.95	0.05009				1145.95	0.04411				1145.95	0.06394				1145.95	0.06849
		1149.55	0.04259				1149.55	0.05009				1149.55	0.04411				1149.55	0.06394				1149.55	0.06848
		1150	0.04259				1150	0.05009				1150	0.04411				1150	0.06394				1150	0.06848
		1153.15	0.04259				1153.15	0.05009				1153.15	0.04411				1153.15	0.06394				1153.15	0.06847
		1156.76	0.04259				1156.76	0.05009				1156.76	0.04411				1156.76	0.06394				1156.76	0.06846
		1160	0.04259				1160	0.05009				1160	0.04411				1160	0.06394				1160	0.06845
		1160.36	0.04259				1160.36	0.05009				1160.36	0.04411				1160.36	0.06394				1160.36	0.06845
		1163.96	0.04259				1163.96	0.05009				1163.96	0.04411				1163.96	0.06394				1163.96	0.06844
		1167.57	0.04259				1167.57	0.05009				1167.57	0.04411				1167.57	0.06394				1167.57	0.06844
		1170	0.04259				1170	0.05009				1170	0.04411				1170	0.06394				1170	0.06843
		1171.17	0.04259				1171.17	0.05009				1171.17	0.04411				1171.17	0.06394				1171.17	0.06843
		1174.77	0.04259				1174.77	0.05009				1174.77	0.04411				1174.77	0.06394				1174.77	0.06842
		1178.38	0.04259				1178.38	0.05009				1178.38	0.04411				1178.38	0.06394				1178.38	0.06841
		1180	0.04259				1180	0.05009				1180	0.04411				1180	0.06394				1180	0.06841
		1181.98	0.04259				1181.98	0.05009				1181.98	0.04411				1181.98	0.06394				1181.98	0.0684
		1185.59	0.04259				1185.59	0.05009				1185.59	0.04411				1185.59	0.06394				1185.59	0.06839
		1189.19	0.04259				1189.19	0.05009				1189.19	0.04411				1189.19	0.06394				1189.19	0.06839
		1190	0.04259				1190	0.05009				1190	0.04411				1190	0.06394				1190	0.06838
		1192.79	0.04259				1192.79	0.05009				1192.79	0.04411				1192.79	0.06394				1192.79	0.06838
		1196.4	0.04259				1196.4	0.05009				1196.4	0.04411				1196.4	0.06394				1196.4	0.06837
		1200	0.04259				1200	0.05009				1200	0.04411				1200	0.06394				1200	0.06836
		1203.6	0.04259				1203.6	0.05009				1203.6	0.04411				1203.6	0.06394				1203.6	0.06836
		1207.21	0.04259				1207.21	0.05009				1207.21	0.04411				1207.21	0.06394				1207.21	0.06835
		1210	0.04259				1210	0.05009				1210	0.04411				1210	0.06394				1210	0.06834
		1210.81	0.04259				1210.81	0.05009				1210.81	0.04411				1210.81	0.06394				1210.81	0.06834
		1214.41	0.04259				1214.41	0.05009				1214.41	0.04411				1214.41	0.06394				1214.41	0.06834
		1218.02	0.04259				1218.02	0.05009				1218.02	0.04411				1218.02	0.06394				1218.02	0.06833
		1220	0.04259				1220	0.05009				1220	0.04411				1220	0.06394				1220	0.06833
		1221.62	0.04259				1221.62	0.05009				1221.62	0.04411				1221.62	0.06394				1221.62	0.06832
		1225.23	0.04259				1225.23	0.05009				1225.23	0.04411				1225.23	0.06394				1225.23	0.06832
		1228.83	0.04259				1228.83	0.05009				1228.83	0.04411				1228.83	0.06394				1228.83	0.06831
		1230	0.04259				1230	0.05009				1230	0.04411				1230	0.06394				1230	0.06831
		1232.43	0.04259				1232.43	0.05009				1232.43	0.04411				1232.43	0.06394				1232.43	0.06831
		1236.04	0.04259				1236.04	0.05009				1236.04	0.04411				1236.04	0.06394				1236.04	0.0683
		1239.64	0.04259				1239.64	0.05009				1239.64	0.04411				1239.64	0.06394				1239.64	0.06829
		1240	0.04259				1240	0.05009				1240	0.04411				1240	0.06394				1240	0.06829
		1243.24	0.04259				1243.24	0.05009				1243.24	0.04411				1243.24	0.06394				1243.24	0.06829
		1246.85	0.04259				1246.85	0.05009				1246.85	0.04411				1246.85	0.06394				1246.85	0.06828
		1250	0.04259				1250	0.05009				1250	0.04411				1250	0.06394				1250	0.06828
		1250.45	0.04259				1250.45	0.05009				1250.45	0.04411				1250.45	0.06394				1250.45	0.06828
		1254.05	0.04259				1254.05	0.05009				1254.05	0.04411				1254.05	0.06394				1254.05	0.06827
		1257.66	0.04259				1257.66	0.05009				1257.66	0.04411				1257.66	0.06394				1257.66	0.06827
		1260	0.04259				1260	0.05009				1260	0.04411				1260	0.06394				1260	0.06827
		1261.26	0.04259				1261.26	0.05009				1261.26	0.04411				1261.26	0.06394				1261.26	0.06826
		1264.86	0.04259				1264.86	0.05009				1264.86	0.04411				1264.86	0.06394				1264.86	0.06826
		1268.47	0.04259				1268.47	0.05009				1268.47	0.04411				1268.47	0.06394				1268.47	0.06825
		1270	0.04259				1270	0.05009				1270	0.04411				1270	0.06394				1270	0.06825
		1272.07	0.04259				1272.07	0.05009				1272.07	0.04411				1272.07	0.06394				1272.07	0.06825
		1275.68	0.04259				1275.68	0.05009				1275.68	0.04411				1275.68	0.06394				1275.68	0.06825
		1279.28	0.04259				1279.28	0.05009				1279.28	0.04411				1279.28	0.06394				1279.28	0.06824
		1280	0.04259				1280	0.05009				1280	0.04411				1280	0.06394				1280	0.06824
		1282.88	0.04259				1282.88	0.05009				1282.88	0.04411				1282.88	0.06394				1282.88	0.06824
		1286.49	0.04259				1286.49	0.05009				1286.49	0.04411				1286.49	0.06394				1286.49	0.06823
		1290	0.04259				1290	0.05009				1290	0.04411				1290	0.06394				1290	0.06823
		1290.09	0.04259				1290.09	0.05009				1290.09	0.04411				1290.09	0.06394				1290.09	0.06823
		1293.69	0.04259				1293.69	0.05009				1293.69	0.04411				1293.69	0.06394				1293.69	0.06823
		1297.3	0.04259				1297.3	0.05009				1297.3	0.04411				1297.3	0.06394				1297.3	0.06822
		1300	0.04259				1300	0.05009				1300	0.04411				1300	0.06394				1300	0.06822
		1300.9	0.04259				1300.9	0.05009				1300.9	0.04411				1300.9	0.06394				1300.9	0.06822
		1304.5	0.04259				1304.5	0.05009				1304.5	0.04411				1304.5	0.06394				1304.5	0.06822
		1308.11	0.04259				1308.11	0.05009				1308.11	0.04411				1308.11	0.06394				1308.11	0.06821
		1310	0.04259				1310	0.05009				1310	0.04411				1310	0.06394				1310	0.06821
		1311.71	0.04259				1311.71	0.05009				1311.71	0.04411				1311.71	0.06394				1311.71	0.06821
		1315.32	0.04259				1315.32	0.05009				1315.32	0.04411				1315.32	0.06394				1315.32	0.06821
		1318.92	0.04259				1318.92	0.05009				1318.92	0.04411				1318.92	0.06394				1318.92	0.0682
		1320	0.04259				1320	0.05009				1320	0.04411				1320	0.06394				1320	0.0682
		1322.52	0.04259				1322.52	0.05009				1322.52	0.04411				1322.52	0.06394				1322.52	0.0682
		1326.13	0.04259				1326.13	0.05009				1326.13	0.04411				1326.13	0.06394				1326.13	0.0682
		1329.73	0.04259				1329.73	0.05009				1329.73	0.04411				1329.73	0.06394				1329.73	0.06819
		1330	0.04259				1330	0.05009				1330	0.04411				1330	0.06394				1330	0.06819
		1333.33	0.04259				1333.33	0.05009				1333.33	0.04411				1333.33	0.06394				1333.33	0.06819
		1336.94	0.04259				1336.94	0.05009				1336.94	0.04411				1336.94	0.06394				1336.94	0.06819
		1340	0.04259				1340	0.05009				1340	0.04411				1340	0.06394				1340	0.06819
		1340.54	0.04259				1340.54	0.05009				1340.54	0.04411				1340.54	0.06394				1340.54	0.06819
		1344.14	0.04259				1344.14	0.05009				1344.14	0.04411				1344.14	0.06394				1344.14	0.06818
		1347.75	0.04259				1347.75	0.05009				1347.75	0.04411				1347.75	0.06394				1347.75	0.06818
		1350	0.04259				1350	0.05009				1350	0.04411				1350	0.06394				1350	0.06818
		1351.35	0.04259				1351.35	0.05009				1351.35	0.04411				1351.35	0.06394				1351.35	0.06818
		1354.95	0.04259				1354.95	0.05009				1354.95	0.04411				1354.95	0.06394				1354.95	0.06818
		1358.56	0.04259				1358.56	0.05009				1358.56	0.04411				1358.56	0.06394				1358.56	0.06817
		1360	0.04259				1360	0.05009				1360	0.04411				1360	0.06394				1360	0.06817
		1362.16	0.04259				1362.16	0.05009				1362.16	0.04411				1362.16	0.06394				1362.16	0.06817
		1365.77	0.04259				1365.77	0.05009				1365.77	0.04411				1365.77	0.06394				1365.77	0.06817
		1369.37	0.04259				1369.37	0.05009				1369.37	0.04411				1369.37	0.06394				1369.37	0.06817
		1370	0.04259				1370	0.05009				1370	0.04411				1370	0.06394				1370	0.06817
		1372.97	0.04259				1372.97	0.05009				1372.97	0.04411				1372.97	0.06394				1372.97	0.06816
		1376.58	0.04259				1376.58	0.05009				1376.58	0.04411				1376.58	0.06394				1376.58	0.06816
		1380	0.04259				1380	0.05009				1380	0.04411				1380	0.06394				1380	0.06816
		1380.18	0.04259				1380.18	0.05009				1380.18	0.04411				1380.18	0.06394				1380.18	0.06816
		1383.78	0.04259				1383.78	0.05009				1383.78	0.04411				1383.78	0.06394				1383.78	0.06816
		1387.39	0.04259				1387.39	0.05009				1387.39	0.04411				1387.39	0.06394				1387.39	0.06816
		1390	0.04259				1390	0.05009				1390	0.04411				1390	0.06394				1390	0.06815
		1390.99	0.04259				1390.99	0.05009				1390.99	0.04411				1390.99	0.06394				1390.99	0.06815
		1394.59	0.04259				1394.59	0.05009				1394.59	0.04411				1394.59	0.06394				1394.59	0.06815
		1398.2	0.04259				1398.2	0.05009				1398.2	0.04411				1398.2	0.06394				1398.2	0.06815
		1400	0.04259				1400	0.05009				1400	0.04411				1400	0.06394				1400	0.06815
		1401.8	0.04259				1401.8	0.05009				1401.8	0.04411				1401.8	0.06394				1401.8	0.06815
		1405.41	0.04259				1405.41	0.05009				1405.41	0.04411				1405.41	0.06394				1405.41	0.06815
		1409.01	0.04259				1409.01	0.05009				1409.01	0.04411				1409.01	0.06394				1409.01	0.06815
		1410	0.04259				1410	0.05009				1410	0.04411				1410	0.06394				1410	0.06815
		1412.61	0.04259				1412.61	0.05009				1412.61	0.04411				1412.61	0.06394				1412.61	0.06814
		1416.22	0.04259				1416.22	0.05009				1416.22	0.04411				1416.22	0.06394				1416.22	0.06814
		1419.82	0.04259				1419.82	0.05009				1419.82	0.04411				1419.82	0.06394				1419.82	0.06814
		1420	0.04259				1420	0.05009				1420	0.04411				1420	0.06394				1420	0.06814
		1423.42	0.04259				1423.42	0.05009				1423.42	0.04411				1423.42	0.06394				1423.42	0.06814
		1427.03	0.04259				1427.03	0.05009				1427.03	0.04411				1427.03	0.06394				1427.03	0.06814
		1430	0.04259				1430	0.05009				1430	0.04411				1430	0.06394				1430	0.06814
		1430.63	0.04259				1430.63	0.05009				1430.63	0.04411				1430.63	0.06393				1430.63	0.06814
		1434.23	0.04259				1434.23	0.05009				1434.23	0.04411				1434.23	0.06393				1434.23	0.06814
		1437.84	0.04259				1437.84	0.05009				1437.84	0.04411				1437.84	0.06393				1437.84	0.06813
		1440	0.04259				1440	0.05009				1440	0.04411				1440	0.06393				1440	0.06813
		1441.44	0.04259				1441.44	0.05009				1441.44	0.04411				1441.44	0.06393				1441.44	0.06813
		1445.05	0.04259				1445.05	0.05009				1445.05	0.04411				1445.05	0.06393				1445.05	0.06813
		1448.65	0.04259				1448.65	0.05009				1448.65	0.04411				1448.65	0.06393				1448.65	0.06813
		1450	0.04259				1450	0.05009				1450	0.04411				1450	0.06393				1450	0.06813
		1452.25	0.04259				1452.25	0.05009				1452.25	0.04411				1452.25	0.06393				1452.25	0.06813
		1455.86	0.04259				1455.86	0.05009				1455.86	0.04411				1455.86	0.06393				1455.86	0.06813
		1459.46	0.04259				1459.46	0.05009				1459.46	0.04411				1459.46	0.06393				1459.46	0.06813
		1460	0.04259				1460	0.05009				1460	0.04411				1460	0.06393				1460	0.06813
		1463.06	0.04259				1463.06	0.05009				1463.06	0.04411				1463.06	0.06393				1463.06	0.06813
		1466.67	0.04259				1466.67	0.05009				1466.67	0.04411				1466.67	0.06393				1466.67	0.06812
		1470	0.04259				1470	0.05009				1470	0.04411				1470	0.06393				1470	0.06812
		1470.27	0.04259				1470.27	0.05009				1470.27	0.04411				1470.27	0.06393				1470.27	0.06812
		1473.87	0.04259				1473.87	0.05009				1473.87	0.04411				1473.87	0.06393				1473.87	0.06812
		1477.48	0.04259				1477.48	0.05009				1477.48	0.04411				1477.48	0.06393				1477.48	0.06812
		1480	0.04259				1480	0.05009				1480	0.04411				1480	0.06393				1480	0.06812
		1481.08	0.04259				1481.08	0.05009				1481.08	0.04411				1481.08	0.06393				1481.08	0.06812
		1484.68	0.04259				1484.68	0.05009				1484.68	0.04411				1484.68	0.06393				1484.68	0.06812
		1488.29	0.04259				1488.29	0.05009				1488.29	0.04411				1488.29	0.06393				1488.29	0.06812
		1490	0.04259				1490	0.05009				1490	0.04411				1490	0.06393				1490	0.06812
		1491.89	0.04259				1491.89	0.05009				1491.89	0.04411				1491.89	0.06393				1491.89	0.06812
		1495.5	0.04259				1495.5	0.05009				1495.5	0.04411				1495.5	0.06393				1495.5	0.06812
		1499.1	0.04259				1499.1	0.05009				1499.1	0.04411				1499.1	0.06393				1499.1	0.06812
		1500	0.04259				1500	0.05009				1500	0.04411				1500	0.06393				1500	0.06812
		1502.7	0.04259				1502.7	0.05009				1502.7	0.04411				1502.7	0.06393				1502.7	0.06811
		1506.31	0.04259				1506.31	0.05009				1506.31	0.04411				1506.31	0.06393				1506.31	0.06811
		1509.91	0.04259				1509.91	0.05009				1509.91	0.04411				1509.91	0.06393				1509.91	0.06811
		1510	0.04259				1510	0.05009				1510	0.04411				1510	0.06393				1510	0.06811
		1513.51	0.04259				1513.51	0.05009				1513.51	0.04411				1513.51	0.06393				1513.51	0.06811
		1517.12	0.04259				1517.12	0.05009				1517.12	0.04411				1517.12	0.06393				1517.12	0.06811
		1520	0.04259				1520	0.05009				1520	0.04411				1520	0.06393				1520	0.06811
		1520.72	0.04259				1520.72	0.05009				1520.72	0.04411				1520.72	0.06393				1520.72	0.06811
		1524.32	0.04259				1524.32	0.05009				1524.32	0.04411				1524.32	0.06393				1524.32	0.06811
		1527.93	0.04259				1527.93	0.05009				1527.93	0.04411				1527.93	0.06393				1527.93	0.06811
		1530	0.04259				1530	0.05009				1530	0.04411				1530	0.06393				1530	0.06811
		1531.53	0.04259				1531.53	0.05009				1531.53	0.04411				1531.53	0.06393				1531.53	0.06811
		1535.14	0.04259				1535.14	0.05009				1535.14	0.04411				1535.14	0.06393				1535.14	0.06811
		1538.74	0.04259				1538.74	0.05009				1538.74	0.04411				1538.74	0.06393				1538.74	0.06811
		1540	0.04259				1540	0.05009				1540	0.04411				1540	0.06393				1540	0.06811
		1542.34	0.04259				1542.34	0.05009				1542.34	0.04411				1542.34	0.06393				1542.34	0.06811
		1545.95	0.04259				1545.95	0.05009				1545.95	0.04411				1545.95	0.06393				1545.95	0.06811
		1549.55	0.04259				1549.55	0.05009				1549.55	0.04411				1549.55	0.06393				1549.55	0.06811
		1550	0.04259				1550	0.05009				1550	0.04411				1550	0.06393				1550	0.06811
		1553.15	0.04259				1553.15	0.05009				1553.15	0.04411				1553.15	0.06393				1553.15	0.0681
		1556.76	0.04259				1556.76	0.05009				1556.76	0.04411				1556.76	0.06393				1556.76	0.0681
		1560	0.04259				1560	0.05009				1560	0.04411				1560	0.06393				1560	0.0681
		1560.36	0.04259				1560.36	0.05009				1560.36	0.04411				1560.36	0.06393				1560.36	0.0681
		1563.96	0.04259				1563.96	0.05009				1563.96	0.04411				1563.96	0.06393				1563.96	0.0681
		1567.57	0.04259				1567.57	0.05009				1567.57	0.04411				1567.57	0.06393				1567.57	0.0681
		1570	0.04259				1570	0.05009				1570	0.04411				1570	0.06393				1570	0.0681
		1571.17	0.04259				1571.17	0.05009				1571.17	0.04411				1571.17	0.06393				1571.17	0.0681
		1574.77	0.04259				1574.77	0.05009				1574.77	0.04411				1574.77	0.06393				1574.77	0.0681
		1578.38	0.04259				1578.38	0.05009				1578.38	0.04411				1578.38	0.06393				1578.38	0.0681
		1580	0.04259				1580	0.05009				1580	0.04411				1580	0.06393				1580	0.0681
		1581.98	0.04259				1581.98	0.05009				1581.98	0.04411				1581.98	0.06393				1581.98	0.0681
		1585.59	0.04259				1585.59	0.05009				1585.59	0.04411				1585.59	0.06393				1585.59	0.0681
		1589.19	0.04259				1589.19	0.05009				1589.19	0.04411				1589.19	0.06393				1589.19	0.0681
		1590	0.04259				1590	0.05009				1590	0.04411				1590	0.06393				1590	0.0681
		1592.79	0.04259				1592.79	0.05009				1592.79	0.04411				1592.79	0.06393				1592.79	0.0681
		1596.4	0.04259				1596.4	0.05009				1596.4	0.04411				1596.4	0.06393				1596.4	0.0681
		1600	0.04259				1600	0.05009				1600	0.04411				1600	0.06393				1600	0.0681
		1603.6	0.04259				1603.6	0.05009				1603.6	0.04411				1603.6	0.06393				1603.6	0.0681
		1607.21	0.04259				1607.21	0.05009				1607.21	0.04411				1607.21	0.06393				1607.21	0.0681
		1610	0.04259				1610	0.05009				1610	0.04411				1610	0.06393				1610	0.0681
		1610.81	0.04259				1610.81	0.05009				1610.81	0.04411				1610.81	0.06393				1610.81	0.0681
		1614.41	0.04259				1614.41	0.05009				1614.41	0.04411				1614.41	0.06393				1614.41	0.0681
		1618.02	0.04259				1618.02	0.05009				1618.02	0.04411				1618.02	0.06393				1618.02	0.0681
		1620	0.04259				1620	0.05009				1620	0.04411				1620	0.06393				1620	0.0681
		1621.62	0.04259				1621.62	0.05009				1621.62	0.04411				1621.62	0.06393				1621.62	0.0681
		1625.23	0.04259				1625.23	0.05009				1625.23	0.04411				1625.23	0.06393				1625.23	0.0681
		1628.83	0.04259				1628.83	0.05009				1628.83	0.04411				1628.83	0.06393				1628.83	0.0681
		1630	0.04259				1630	0.05009				1630	0.04411				1630	0.06393				1630	0.06809
		1632.43	0.04259				1632.43	0.05009				1632.43	0.04411				1632.43	0.06393				1632.43	0.06809
		1636.04	0.04259				1636.04	0.05009				1636.04	0.04411				1636.04	0.06393				1636.04	0.06809
		1639.64	0.04259				1639.64	0.05009				1639.64	0.04411				1639.64	0.06393				1639.64	0.06809
		1640	0.04259				1640	0.05009				1640	0.04411				1640	0.06393				1640	0.06809
		1643.24	0.04259				1643.24	0.05009				1643.24	0.04411				1643.24	0.06393				1643.24	0.06809
		1646.85	0.04259				1646.85	0.05009				1646.85	0.04411				1646.85	0.06393				1646.85	0.06809
		1650	0.04259				1650	0.05009				1650	0.04411				1650	0.06393				1650	0.06809
		1650.45	0.04259				1650.45	0.05009				1650.45	0.04411				1650.45	0.06393				1650.45	0.06809
		1654.05	0.04259				1654.05	0.05009				1654.05	0.04411				1654.05	0.06393				1654.05	0.06809
		1657.66	0.04259				1657.66	0.05009				1657.66	0.04411				1657.66	0.06393				1657.66	0.06809
		1660	0.04259				1660	0.05009				1660	0.04411				1660	0.06393				1660	0.06809
		1661.26	0.04259				1661.26	0.05009				1661.26	0.04411				1661.26	0.06393				1661.26	0.06809
		1664.86	0.04259				1664.86	0.05009				1664.86	0.04411				1664.86	0.06393				1664.86	0.06809
		1668.47	0.04259				1668.47	0.05009				1668.47	0.04411				1668.47	0.06393				1668.47	0.06809
		1670	0.04259				1670	0.05009				1670	0.04411				1670	0.06393				1670	0.06809
		1672.07	0.04259				1672.07	0.05009				1672.07	0.04411				1672.07	0.06393				1672.07	0.06809
		1675.68	0.04259				1675.68	0.05009				1675.68	0.04411				1675.68	0.06393				1675.68	0.06809
		1679.28	0.04259				1679.28	0.05009				1679.28	0.04411				1679.28	0.06393				1679.28	0.06809
		1680	0.04259				1680	0.05009				1680	0.04411				1680	0.06393				1680	0.06809
		1682.88	0.04259				1682.88	0.05009				1682.88	0.04411				1682.88	0.06393				1682.88	0.06809
		1686.49	0.04259				1686.49	0.05009				1686.49	0.04411				1686.49	0.06393				1686.49	0.06809
		1690	0.04259				1690	0.05009				1690	0.04411				1690	0.06393				1690	0.06809
		1690.09	0.04259				1690.09	0.05009				1690.09	0.04411				1690.09	0.06393				1690.09	0.06809
		1693.69	0.04259				1693.69	0.05009				1693.69	0.04411				1693.69	0.06393				1693.69	0.06809
		1697.3	0.04259				1697.3	0.05009				1697.3	0.04411				1697.3	0.06393				1697.3	0.06809
		1700	0.04259				1700	0.05009				1700	0.04411				1700	0.06393				1700	0.06809
		1700.9	0.04259				1700.9	0.05009				1700.9	0.04411				1700.9	0.06393				1700.9	0.06809
		1704.5	0.04259				1704.5	0.05009				1704.5	0.04411				1704.5	0.06393				1704.5	0.06809
		1708.11	0.04259				1708.11	0.05009				1708.11	0.04411				1708.11	0.06393				1708.11	0.06809
		1710	0.04259				1710	0.05009				1710	0.04411				1710	0.06393				1710	0.06809
		1711.71	0.04259				1711.71	0.05009				1711.71	0.04411				1711.71	0.06393				1711.71	0.06809
		1715.32	0.04259				1715.32	0.05009				1715.32	0.04411				1715.32	0.06393				1715.32	0.06809
		1718.92	0.04259				1718.92	0.05009				1718.92	0.04411				1718.92	0.06393				1718.92	0.06809
		1720	0.04259				1720	0.05009				1720	0.04411				1720	0.06393				1720	0.06809
		1722.52	0.04259				1722.52	0.05009				1722.52	0.04411				1722.52	0.06393				1722.52	0.06809
		1726.13	0.04259				1726.13	0.05009				1726.13	0.04411				1726.13	0.06393				1726.13	0.06809
		1729.73	0.04259				1729.73	0.05009				1729.73	0.04411				1729.73	0.06393				1729.73	0.06809
		1730	0.04259				1730	0.05009				1730	0.04411				1730	0.06393				1730	0.06809
		1733.33	0.04259				1733.33	0.05009				1733.33	0.04411				1733.33	0.06393				1733.33	0.06809
		1736.94	0.04259				1736.94	0.05009				1736.94	0.04411				1736.94	0.06393				1736.94	0.06809
		1740	0.04259				1740	0.05009				1740	0.04411				1740	0.06393				1740	0.06809
		1740.54	0.04259				1740.54	0.05009				1740.54	0.04411				1740.54	0.06393				1740.54	0.06809
		1744.14	0.04259				1744.14	0.05009				1744.14	0.04411				1744.14	0.06393				1744.14	0.06809
		1747.75	0.04259				1747.75	0.05009				1747.75	0.04411				1747.75	0.06393				1747.75	0.06809
		1750	0.04259				1750	0.05009				1750	0.04411				1750	0.06393				1750	0.06809
		1751.35	0.04259				1751.35	0.05009				1751.35	0.04411				1751.35	0.06393				1751.35	0.06809
		1754.95	0.04259				1754.95	0.05009				1754.95	0.04411				1754.95	0.06393				1754.95	0.06809
		1758.56	0.04259				1758.56	0.05009				1758.56	0.04411				1758.56	0.06393				1758.56	0.06809
		1760	0.04259				1760	0.05009				1760	0.04411				1760	0.06393				1760	0.06809
		1762.16	0.04259				1762.16	0.05009				1762.16	0.04411				1762.16	0.06393				1762.16	0.06809
		1765.77	0.04259				1765.77	0.05009				1765.77	0.04411				1765.77	0.06393				1765.77	0.06809
		1769.37	0.04259				1769.37	0.05009				1769.37	0.04411				1769.37	0.06393				1769.37	0.06809
		1770	0.04259				1770	0.05009				1770	0.04411				1770	0.06393				1770	0.06809
		1772.97	0.04259				1772.97	0.05009				1772.97	0.04411				1772.97	0.06393				1772.97	0.06809
		1776.58	0.04259				1776.58	0.05009				1776.58	0.04411				1776.58	0.06393				1776.58	0.06809
		1780	0.04259				1780	0.05009				1780	0.04411				1780	0.06393				1780	0.06809
		1780.18	0.04259				1780.18	0.05009				1780.18	0.04411				1780.18	0.06393				1780.18	0.06809
		1783.78	0.04259				1783.78	0.05009				1783.78	0.04411				1783.78	0.06393				1783.78	0.06809
		1787.39	0.04259				1787.39	0.05009				1787.39	0.04411				1787.39	0.06393				1787.39	0.06809
		1790	0.04259				1790	0.05009				1790	0.04411				1790	0.06393				1790	0.06809
		1790.99	0.04259				1790.99	0.05009				1790.99	0.04411				1790.99	0.06393				1790.99	0.06809
		1794.59	0.04259				1794.59	0.05009				1794.59	0.04411				1794.59	0.06393				1794.59	0.06809
		1798.2	0.04259				1798.2	0.05009				1798.2	0.04411				1798.2	0.06393				1798.2	0.06809
		1800	0.04259				1800	0.05009				1800	0.04411				1800	0.06393				1800	0.06809
		1801.8	0.04259				1801.8	0.05009				1801.8	0.04411				1801.8	0.06393				1801.8	0.06809
		1805.41	0.04259				1805.41	0.05009				1805.41	0.04411				1805.41	0.06393				1805.41	0.06809
		1809.01	0.04259				1809.01	0.05009				1809.01	0.04411				1809.01	0.06393				1809.01	0.06809
		1810	0.04259				1810	0.05009				1810	0.04411				1810	0.06393				1810	0.06809
		1812.61	0.04259				1812.61	0.05009				1812.61	0.04411				1812.61	0.06393				1812.61	0.06809
		1816.22	0.04259				1816.22	0.05009				1816.22	0.04411				1816.22	0.06393				1816.22	0.06809
		1819.82	0.04259				1819.82	0.05009				1819.82	0.04411				1819.82	0.06393				1819.82	0.06809
		1820	0.04259				1820	0.05009				1820	0.04411				1820	0.06393				1820	0.06808
		1823.42	0.04259				1823.42	0.05009				1823.42	0.04411				1823.42	0.06393				1823.42	0.06808
		1827.03	0.04259				1827.03	0.05009				1827.03	0.04411				1827.03	0.06393				1827.03	0.06808
		1830	0.04259				1830	0.05009				1830	0.04411				1830	0.06393				1830	0.06808
		1830.63	0.04259				1830.63	0.05009				1830.63	0.04411				1830.63	0.06393				1830.63	0.06808
		1834.23	0.04259				1834.23	0.05009				1834.23	0.04411				1834.23	0.06393				1834.23	0.06808
		1837.84	0.04259				1837.84	0.05009				1837.84	0.04411				1837.84	0.06393				1837.84	0.06808
		1840	0.04259				1840	0.05009				1840	0.04411				1840	0.06393				1840	0.06808
		1841.44	0.04259				1841.44	0.05009				1841.44	0.04411				1841.44	0.06393				1841.44	0.06808
		1845.05	0.04259				1845.05	0.05009				1845.05	0.04411				1845.05	0.06393				1845.05	0.06808
		1848.65	0.04259				1848.65	0.05009				1848.65	0.04411				1848.65	0.06393				1848.65	0.06808
		1850	0.04259				1850	0.05009				1850	0.04411				1850	0.06393				1850	0.06808
		1852.25	0.04259				1852.25	0.05009				1852.25	0.04411				1852.25	0.06393				1852.25	0.06808
		1855.86	0.04259				1855.86	0.05009				1855.86	0.04411				1855.86	0.06393				1855.86	0.06808
		1859.46	0.04259				1859.46	0.05009				1859.46	0.04411				1859.46	0.06393				1859.46	0.06808
		1860	0.04259				1860	0.05009				1860	0.04411				1860	0.06393				1860	0.06808
		1863.06	0.04259				1863.06	0.05009				1863.06	0.04411				1863.06	0.06393				1863.06	0.06808
		1866.67	0.04259				1866.67	0.05009				1866.67	0.04411				1866.67	0.06393				1866.67	0.06808
		1870	0.04259				1870	0.05009				1870	0.04411				1870	0.06393				1870	0.06808
		1870.27	0.04259				1870.27	0.05009				1870.27	0.04411				1870.27	0.06393				1870.27	0.06808
		1873.87	0.04259				1873.87	0.05009				1873.87	0.04411				1873.87	0.06393				1873.87	0.06808
		1877.48	0.04259				1877.48	0.05009				1877.48	0.04411				1877.48	0.06393				1877.48	0.06808
		1880	0.04259				1880	0.05009				1880	0.04411				1880	0.06393				1880	0.06808
		1881.08	0.04259				1881.08	0.05009				1881.08	0.04411				1881.08	0.06393				1881.08	0.06808
		1884.68	0.04259				1884.68	0.05009				1884.68	0.04411				1884.68	0.06393				1884.68	0.06808
		1888.29	0.04259				1888.29	0.05009				1888.29	0.04411				1888.29	0.06393				1888.29	0.06808
		1890	0.04259				1890	0.05009				1890	0.04411				1890	0.06393				1890	0.06808
		1891.89	0.04259				1891.89	0.05009				1891.89	0.04411				1891.89	0.06393				1891.89	0.06808
		1895.5	0.04259				1895.5	0.05009				1895.5	0.04411				1895.5	0.06393				1895.5	0.06808
		1899.1	0.04259				1899.1	0.05009				1899.1	0.04411				1899.1	0.06393				1899.1	0.06808
		1900	0.04259				1900	0.05009				1900	0.04411				1900	0.06393				1900	0.06808
		1902.7	0.04259				1902.7	0.05009				1902.7	0.04411				1902.7	0.06393				1902.7	0.06808
		1906.31	0.04259				1906.31	0.05009				1906.31	0.04411				1906.31	0.06393				1906.31	0.06808
		1909.91	0.04259				1909.91	0.05009				1909.91	0.04411				1909.91	0.06393				1909.91	0.06808
		1910	0.04259				1910	0.05009				1910	0.04411				1910	0.06393				1910	0.06808
		1913.51	0.04259				1913.51	0.05009				1913.51	0.04411				1913.51	0.06393				1913.51	0.06808
		1917.12	0.04259				1917.12	0.05009				1917.12	0.04411				1917.12	0.06393				1917.12	0.06808
		1920	0.04259				1920	0.05009				1920	0.04411				1920	0.06393				1920	0.06808
		1920.72	0.04259				1920.72	0.05009				1920.72	0.04411				1920.72	0.06393				1920.72	0.06808
		1924.32	0.04259				1924.32	0.05009				1924.32	0.04411				1924.32	0.06393				1924.32	0.06808
		1927.93	0.04259				1927.93	0.05009				1927.93	0.04411				1927.93	0.06393				1927.93	0.06808
		1930	0.04259				1930	0.05009				1930	0.04411				1930	0.06393				1930	0.06808
		1931.53	0.04259				1931.53	0.05009				1931.53	0.04411				1931.53	0.06393				1931.53	0.06808
		1935.14	0.04259				1935.14	0.05009				1935.14	0.04411				1935.14	0.06393				1935.14	0.06808
		1938.74	0.04259				1938.74	0.05009				1938.74	0.04411				1938.74	0.06393				1938.74	0.06808
		1940	0.04259				1940	0.05009				1940	0.04411				1940	0.06393				1940	0.06808
		1942.34	0.04259				1942.34	0.05009				1942.34	0.04411				1942.34	0.06393				1942.34	0.06808
		1945.95	0.04259				1945.95	0.05009				1945.95	0.04411				1945.95	0.06393				1945.95	0.06808
		1949.55	0.04259				1949.55	0.05009				1949.55	0.04411				1949.55	0.06393				1949.55	0.06808
		1950	0.04259				1950	0.05009				1950	0.04411				1950	0.06393				1950	0.06808
		1953.15	0.04259				1953.15	0.05009				1953.15	0.04411				1953.15	0.06393				1953.15	0.06808
		1956.76	0.04259				1956.76	0.05009				1956.76	0.04411				1956.76	0.06393				1956.76	0.06808
		1960	0.04259				1960	0.05009				1960	0.04411				1960	0.06393				1960	0.06808
		1960.36	0.04259				1960.36	0.05009				1960.36	0.04411				1960.36	0.06393				1960.36	0.06808
		1963.96	0.04259				1963.96	0.05009				1963.96	0.04411				1963.96	0.06393				1963.96	0.06808
		1967.57	0.04259				1967.57	0.05009				1967.57	0.04411				1967.57	0.06393				1967.57	0.06808
		1970	0.04259				1970	0.05009				1970	0.04411				1970	0.06393				1970	0.06808
		1971.17	0.04259				1971.17	0.05009				1971.17	0.04411				1971.17	0.06393				1971.17	0.06808
		1974.77	0.04259				1974.77	0.05009				1974.77	0.04411				1974.77	0.06393				1974.77	0.06808
		1978.38	0.04259				1978.38	0.05009				1978.38	0.04411				1978.38	0.06393				1978.38	0.06808
		1980	0.04259				1980	0.05009				1980	0.04411				1980	0.06393				1980	0.06808
		1981.98	0.04259				1981.98	0.05009				1981.98	0.04411				1981.98	0.06393				1981.98	0.06808
		1985.59	0.04259				1985.59	0.05009				1985.59	0.04411				1985.59	0.06393				1985.59	0.06808
		1989.19	0.04259				1989.19	0.05009				1989.19	0.04411				1989.19	0.06393				1989.19	0.06808
		1990	0.04259				1990	0.05009				1990	0.04411				1990	0.06393				1990	0.06808
		1992.79	0.04259				1992.79	0.05009				1992.79	0.04411				1992.79	0.06393				1992.79	0.06808
		1996.4	0.04259				1996.4	0.05009				1996.4	0.04411				1996.4	0.06393				1996.4	0.06808
		2000	0.04259				2000	0.05009				2000	0.04411				2000	0.06393				2000	0.06808
		2003.6	0.04259				2003.6	0.05009				2003.6	0.04411				2003.6	0.06393				2003.6	0.06808
		2007.21	0.04259				2007.21	0.05009				2007.21	0.04411				2007.21	0.06393				2007.21	0.06808
		2010	0.04259				2010	0.05009				2010	0.04411				2010	0.06393				2010	0.06808
		2010.81	0.04259				2010.81	0.05009				2010.81	0.04411				2010.81	0.06393				2010.81	0.06808
		2014.41	0.04259				2014.41	0.05009				2014.41	0.04411				2014.41	0.06393				2014.41	0.06808
		2018.02	0.04259				2018.02	0.05009				2018.02	0.04411				2018.02	0.06393				2018.02	0.06808
		2020	0.04259				2020	0.05009				2020	0.04411				2020	0.06393				2020	0.06808
		2021.62	0.04259				2021.62	0.05009				2021.62	0.04411				2021.62	0.06393				2021.62	0.06808
		2025.23	0.04259				2025.23	0.05009				2025.23	0.04411				2025.23	0.06393				2025.23	0.06808
		2028.83	0.04259				2028.83	0.05009				2028.83	0.04411				2028.83	0.06393				2028.83	0.06808
		2030	0.04259				2030	0.05009				2030	0.04411				2030	0.06393				2030	0.06808
		2032.43	0.04259				2032.43	0.05009				2032.43	0.04411				2032.43	0.06393				2032.43	0.06808
		2036.04	0.04259				2036.04	0.05009				2036.04	0.04411				2036.04	0.06393				2036.04	0.06808
		2039.64	0.04259				2039.64	0.05009				2039.64	0.04411				2039.64	0.06393				2039.64	0.06808
		2040	0.04259				2040	0.05009				2040	0.04411				2040	0.06393				2040	0.06808
		2043.24	0.04259				2043.24	0.05009				2043.24	0.04411				2043.24	0.06393				2043.24	0.06808
		2046.85	0.04259				2046.85	0.05009				2046.85	0.04411				2046.85	0.06393				2046.85	0.06808
		2050	0.04259				2050	0.05009				2050	0.04411				2050	0.06393				2050	0.06808
		2050.45	0.04259				2050.45	0.05009				2050.45	0.04411				2050.45	0.06393				2050.45	0.06808
		2054.05	0.04259				2054.05	0.05009				2054.05	0.04411				2054.05	0.06393				2054.05	0.06808
		2057.66	0.04259				2057.66	0.05009				2057.66	0.04411				2057.66	0.06393				2057.66	0.06808
		2060	0.04259				2060	0.05009				2060	0.04411				2060	0.06393				2060	0.06808
		2061.26	0.04259				2061.26	0.05009				2061.26	0.04411				2061.26	0.06393				2061.26	0.06808
		2064.86	0.04259				2064.86	0.05009				2064.86	0.04411				2064.86	0.06393				2064.86	0.06808
		2068.47	0.04259				2068.47	0.05009				2068.47	0.04411				2068.47	0.06393				2068.47	0.06808
		2070	0.04259				2070	0.05009				2070	0.04411				2070	0.06393				2070	0.06808
		2072.07	0.04259				2072.07	0.05009				2072.07	0.04411				2072.07	0.06393				2072.07	0.06808
		2075.68	0.04259				2075.68	0.05009				2075.68	0.04411				2075.68	0.06393				2075.68	0.06808
		2079.28	0.04259				2079.28	0.05009				2079.28	0.04411				2079.28	0.06393				2079.28	0.06808
		2080	0.04259				2080	0.05009				2080	0.04411				2080	0.06393				2080	0.06808
		2082.88	0.04259				2082.88	0.05009				2082.88	0.04411				2082.88	0.06393				2082.88	0.06808
		2086.49	0.04259				2086.49	0.05009				2086.49	0.04411				2086.49	0.06393				2086.49	0.06808
		2090	0.04259				2090	0.05009				2090	0.04411				2090	0.06393				2090	0.06808
		2090.09	0.04259				2090.09	0.05009				2090.09	0.04411				2090.09	0.06393				2090.09	0.06808
		2093.69	0.04259				2093.69	0.05009				2093.69	0.04411				2093.69	0.06393				2093.69	0.06808
		2097.3	0.04259				2097.3	0.05009				2097.3	0.04411				2097.3	0.06393				2097.3	0.06808
		2100	0.04259				2100	0.05009				2100	0.04411				2100	0.06393				2100	0.06808
		2100.9	0.04259				2100.9	0.05009				2100.9	0.04411				2100.9	0.06393				2100.9	0.06808
		2104.5	0.04259				2104.5	0.05009				2104.5	0.04411				2104.5	0.06393				2104.5	0.06808
		2108.11	0.04259				2108.11	0.05009				2108.11	0.04411				2108.11	0.06393				2108.11	0.06808
		2110	0.04259				2110	0.05009				2110	0.04411				2110	0.06393				2110	0.06808
		2111.71	0.04259				2111.71	0.05009				2111.71	0.04411				2111.71	0.06393				2111.71	0.06808
		2115.32	0.04259				2115.32	0.05009				2115.32	0.04411				2115.32	0.06393				2115.32	0.06808
		2118.92	0.04259				2118.92	0.05009				2118.92	0.04411				2118.92	0.06393				2118.92	0.06808
		2120	0.04259				2120	0.05009				2120	0.04411				2120	0.06393				2120	0.06808
		2122.52	0.04259				2122.52	0.05009				2122.52	0.04411				2122.52	0.06393				2122.52	0.06808
		2126.13	0.04259				2126.13	0.05009				2126.13	0.04411				2126.13	0.06393				2126.13	0.06808
		2129.73	0.04259				2129.73	0.05009				2129.73	0.04411				2129.73	0.06393				2129.73	0.06808
		2130	0.04259				2130	0.05009				2130	0.04411				2130	0.06393				2130	0.06808
		2133.33	0.04259				2133.33	0.05009				2133.33	0.04411				2133.33	0.06393				2133.33	0.06808
		2136.94	0.04259				2136.94	0.05009				2136.94	0.04411				2136.94	0.06393				2136.94	0.06808
		2140	0.04259				2140	0.05009				2140	0.04411				2140	0.06393				2140	0.06808
		2140.54	0.04259				2140.54	0.05009				2140.54	0.04411				2140.54	0.06393				2140.54	0.06808
		2144.14	0.04259				2144.14	0.05009				2144.14	0.04411				2144.14	0.06393				2144.14	0.06808
		2147.75	0.04259				2147.75	0.05009				2147.75	0.04411				2147.75	0.06393				2147.75	0.06808
		2150	0.04259				2150	0.05009				2150	0.04411				2150	0.06393				2150	0.06808
		2151.35	0.04259				2151.35	0.05009				2151.35	0.04411				2151.35	0.06393				2151.35	0.06808
		2154.95	0.04259				2154.95	0.05009				2154.95	0.04411				2154.95	0.06393				2154.95	0.06808
		2158.56	0.04259				2158.56	0.05009				2158.56	0.04411				2158.56	0.06393				2158.56	0.06808
		2160	0.04259				2160	0.05009				2160	0.04411				2160	0.06393				2160	0.06808
		2162.16	0.04259				2162.16	0.05009				2162.16	0.04411				2162.16	0.06393				2162.16	0.06808
		2165.77	0.04259				2165.77	0.05009				2165.77	0.04411				2165.77	0.06393				2165.77	0.06808
		2169.37	0.04259				2169.37	0.05009				2169.37	0.04411				2169.37	0.06393				2169.37	0.06808
		2170	0.04259				2170	0.05009				2170	0.04411				2170	0.06393				2170	0.06808
		2172.97	0.04259				2172.97	0.05009				2172.97	0.04411				2172.97	0.06393				2172.97	0.06808
		2176.58	0.04259				2176.58	0.05009				2176.58	0.04411				2176.58	0.06393				2176.58	0.06808
		2180	0.04259				2180	0.05009				2180	0.04411				2180	0.06393				2180	0.06808
		2180.18	0.04259				2180.18	0.05009				2180.18	0.04411				2180.18	0.06393				2180.18	0.06808
		2183.78	0.04259				2183.78	0.05009				2183.78	0.04411				2183.78	0.06393				2183.78	0.06808
		2187.39	0.04259				2187.39	0.05009				2187.39	0.04411				2187.39	0.06393				2187.39	0.06808
		2190	0.04259				2190	0.05009				2190	0.04411				2190	0.06393				2190	0.06808
		2198.2	0.04259				2190.99	0.05009				2190.99	0.04411				2190.99	0.06393				2190.99	0.06808
		2200	0.04259				2194.59	0.05009				2194.59	0.04411				2194.59	0.06393				2194.59	0.06808
		2201.8	0.04259				2198.2	0.05009				2198.2	0.04411				2198.2	0.06393				2198.2	0.06808
		2205.41	0.04259				2200	0.05009				2200	0.04411				2200	0.06393				2200	0.06808
		2210	0.04259				2201.8	0.05009				2201.8	0.04411				2201.8	0.06393				2201.8	0.06808
		2216.22	0.04259				2205.41	0.05009				2205.41	0.04411				2205.41	0.06393				2205.41	0.06808
		2219.82	0.04259				2209.01	0.05009				2209.01	0.04411				2209.01	0.06393				2209.01	0.06808
		2220	0.04259				2210	0.05009				2210	0.04411				2210	0.06393				2210	0.06808
		2227.03	0.04259				2212.61	0.05009				2212.61	0.04411				2212.61	0.06393				2212.61	0.06808
		2230	0.04259				2216.22	0.05009				2216.22	0.04411				2216.22	0.06393				2216.22	0.06808
		2230.63	0.04259				2219.82	0.05009				2219.82	0.04411				2219.82	0.06393				2219.82	0.06808
		2237.84	0.04259				2220	0.05009				2220	0.04411				2220	0.06393				2220	0.06808
		2240	0.04259				2223.42	0.05009				2223.42	0.04411				2223.42	0.06393				2223.42	0.06808
		2241.44	0.04259				2227.03	0.05009				2227.03	0.04411				2227.03	0.06393				2227.03	0.06808
		2250	0.04259				2230	0.05009				2230	0.04411				2230	0.06393				2230	0.06808
		2252.25	0.04259				2230.63	0.05009				2230.63	0.04411				2230.63	0.06393				2230.63	0.06808
		2255.86	0.04259				2234.23	0.05009				2234.23	0.04411				2234.23	0.06393				2234.23	0.06808
		2260	0.04259				2237.84	0.05009				2237.84	0.04411				2237.84	0.06393				2237.84	0.06808
		2270	0.04259				2240	0.05009				2240	0.04411				2240	0.06393				2240	0.06808
		2280	0.04259				2241.44	0.05009				2241.44	0.04411				2241.44	0.06393				2241.44	0.06808
		2284.68	0.04259				2245.05	0.05009				2245.05	0.04411				2245.05	0.06393				2245.05	0.06808
		2288.29	0.04259				2248.65	0.05009				2248.65	0.04411				2248.65	0.06393				2248.65	0.06808
		2290	0.04259				2250	0.05009				2250	0.04411				2250	0.06393				2250	0.06808
		2300	0.04259				2252.25	0.05009				2252.25	0.04411				2252.25	0.06393				2252.25	0.06808
		2306.31	0.04259				2255.86	0.05009				2255.86	0.04411				2255.86	0.06393				2255.86	0.06808
		2310	0.04259				2259.46	0.05009				2259.46	0.04411				2259.46	0.06393				2259.46	0.06808
		2313.51	0.04259				2260	0.05009				2260	0.04411				2260	0.06393				2260	0.06808
		2320	0.04259				2263.06	0.05009				2263.06	0.04411				2263.06	0.06393				2263.06	0.06808
		2320.72	0.04259				2266.67	0.05009				2266.67	0.04411				2266.67	0.06393				2266.67	0.06808
		2324.32	0.04259				2270	0.05009				2270	0.04411				2270	0.06393				2270	0.06808
		2327.93	0.04259				2270.27	0.05009				2270.27	0.04411				2270.27	0.06393				2270.27	0.06808
		2330	0.04259				2273.87	0.05009				2273.87	0.04411				2273.87	0.06393				2273.87	0.06808
		2331.53	0.04259				2277.48	0.05009				2277.48	0.04411				2277.48	0.06393				2277.48	0.06808
		2338.74	0.04259				2280	0.05009				2280	0.04411				2280	0.06393				2280	0.06808
		2340	0.04259				2281.08	0.05009				2281.08	0.04411				2281.08	0.06393				2281.08	0.06808
		2342.34	0.04259				2284.68	0.05009				2284.68	0.04411				2284.68	0.06393				2284.68	0.06808
		2350	0.04259				2288.29	0.05009				2288.29	0.04411				2288.29	0.06393				2288.29	0.06808
		2353.15	0.04259				2290	0.05009				2290	0.04411				2290	0.06393				2290	0.06808
		2360	0.04259				2291.89	0.05009				2291.89	0.04411				2291.89	0.06393				2291.89	0.06808
		2370	0.04259				2295.5	0.05009				2295.5	0.04411				2295.5	0.06393				2295.5	0.06808
		2374.77	0.04259				2299.1	0.05009				2299.1	0.04411				2299.1	0.06393				2299.1	0.06808
		2380	0.04259				2300	0.05009				2300	0.04411				2300	0.06393				2300	0.06808
		2381.98	0.04259				2302.7	0.05009				2302.7	0.04411				2302.7	0.06393				2302.7	0.06808
		2385.59	0.04259				2306.31	0.05009				2306.31	0.04411				2306.31	0.06393				2306.31	0.06808
		2390	0.04259				2309.91	0.05009				2309.91	0.04411				2309.91	0.06393				2309.91	0.06808
		2392.79	0.04259				2310	0.05009				2310	0.04411				2310	0.06393				2310	0.06808
		2400	0.04259				2313.51	0.05009				2317.12	0.04411				2313.51	0.06393				2313.51	0.06808
		2410	0.04259				2317.12	0.05009				2320	0.04411				2317.12	0.06393				2317.12	0.06808
		2420	0.04259				2320	0.05009				2320.72	0.04411				2320	0.06393				2320	0.06808
		2421.62	0.04259				2320.72	0.05009				2324.32	0.04411				2320.72	0.06393				2320.72	0.06808
		2425.23	0.04259				2330	0.05009				2330	0.04411				2330	0.06393				2330	0.06808
		2430	0.04259				2340	0.05009				2340	0.04411				2340	0.06393				2340	0.06808
		2440	0.04259				2350	0.05009				2350	0.04411				2350	0.06393				2350	0.06808
		2443.24	0.04259				2360	0.05009				2360	0.04411				2360	0.06393				2360	0.06808
		2446.85	0.04259				2370	0.05009				2370	0.04411				2370	0.06393				2370	0.06808
		2450	0.04259				2380	0.05009				2380	0.04411				2380	0.06393				2380	0.06808
		2460	0.04259				2390	0.05009				2390	0.04411				2390	0.06393				2390	0.06808
		2468.47	0.04259				2400	0.05009				2400	0.04411				2400	0.06393				2400	0.06808
		2470	0.04259				2410	0.05009				2410	0.04411				2410	0.06393				2410	0.06808
		2472.07	0.04259				2420	0.05009				2420	0.04411				2420	0.06393				2420	0.06808
		2475.68	0.04259				2430	0.05009				2430	0.04411				2430	0.06393				2430	0.06808
		2480	0.04259				2440	0.05009				2440	0.04411				2440	0.06393				2440	0.06808
		2490	0.04259				2450	0.05009				2450	0.04411				2450	0.06393				2450	0.06808
		2500	0.04259				2460	0.05009				2460	0.04411				2460	0.06393				2460	0.06808
		2510	0.04259				2470	0.05009				2470	0.04411				2470	0.06393				2470	0.06808
		2520	0.04259				2480	0.05009				2480	0.04411				2480	0.06393				2480	0.06808
		2530	0.04259				2490	0.05009				2490	0.04411				2490	0.06393				2490	0.06808
		2536.94	0.04259				2500	0.05009				2500	0.04411				2500	0.06393				2500	0.06808
		2540	0.04259				2510	0.05009				2510	0.04411				2510	0.06393				2510	0.06808
		2540.54	0.04259				2520	0.05009				2520	0.04411				2520	0.06393				2520	0.06808
		2544.14	0.04259				2530	0.05009				2530	0.04411				2530	0.06393				2530	0.06808
		2547.75	0.04259				2540	0.05009				2540	0.04411				2540	0.06393				2540	0.06808
		2550	0.04259				2550	0.05009				2550	0.04411				2550	0.06393				2550	0.06808
		2560	0.04259				2560	0.05009				2560	0.04411				2560	0.06393				2560	0.06808
		2570	0.04259				2570	0.05009				2570	0.04411				2570	0.06393				2570	0.06808
		2580	0.04259				2580	0.05009				2580	0.04411				2580	0.06393				2580	0.06808
		2590	0.04259				2590	0.05009				2590	0.04411				2590	0.06393				2590	0.06808
		2600	0.04259				2600	0.05009				2600	0.04411				2600	0.06393				2600	0.06808
		2610	0.04259				2610	0.05009				2610	0.04411				2610	0.06393				2610	0.06808
		2620	0.04259				2620	0.05009				2620	0.04411				2620	0.06393				2620	0.06808
		2630	0.04259				2630	0.05009				2630	0.04411				2630	0.06393				2630	0.06808
		2640	0.04259				2640	0.05009				2640	0.04411				2640	0.06393				2640	0.06808
		2650	0.04259				2650	0.05009				2650	0.04411				2650	0.06393				2650	0.06808
		2660	0.04259				2660	0.05009				2660	0.04411				2660	0.06393				2660	0.06808
		2670	0.04259				2670	0.05009				2670	0.04411				2670	0.06393				2670	0.06808
		2680	0.04259				2680	0.05009				2680	0.04411				2680	0.06393				2680	0.06808
		2690	0.04259				2690	0.05009				2690	0.04411				2690	0.06393				2690	0.06808
		2700	0.04259				2700	0.05009				2700	0.04411				2700	0.06393				2700	0.06808
		2710	0.04259				2710	0.05009				2710	0.04411				2710	0.06393				2710	0.06808
		2720	0.04259				2720	0.05009				2720	0.04411				2720	0.06393				2720	0.06808
		2730	0.04259				2730	0.05009				2730	0.04411				2730	0.06393				2730	0.06808
		2740	0.04259				2740	0.05009				2740	0.04411				2740	0.06393				2740	0.06808
		2750	0.04259				2750	0.05009				2750	0.04411				2750	0.06393				2750	0.06808
		2760	0.04259				2760	0.05009				2760	0.04411				2760	0.06393				2760	0.06808
		2770	0.04259				2770	0.05009				2770	0.04411				2770	0.06393				2770	0.06808
		2780	0.04259				2780	0.05009				2780	0.04411				2780	0.06393				2780	0.06808
		2790	0.04259				2790	0.05009				2790	0.04411				2790	0.06393				2790	0.06808
		2800	0.04259				2800	0.05009				2800	0.04411				2800	0.06393				2800	0.06808
		2810	0.04259				2810	0.05009				2810	0.04411				2810	0.06393				2810	0.06808
		2820	0.04259				2820	0.05009				2820	0.04411				2820	0.06393				2820	0.06808
		2830	0.04259				2830	0.05009				2830	0.04411				2830	0.06393				2830	0.06808
		2840	0.04259				2840	0.05009				2840	0.04411				2840	0.06393				2840	0.06808
		2850	0.04259				2850	0.05009				2850	0.04411				2850	0.06393				2850	0.06808
		2860	0.04259				2860	0.05009				2860	0.04411				2860	0.06393				2860	0.06808
		2870	0.04259				2870	0.05009				2870	0.04411				2870	0.06393				2870	0.06808
		2880	0.04259				2880	0.05009				2880	0.04411				2880	0.06393				2880	0.06808
		2890	0.04259				2890	0.05009				2890	0.04411				2890	0.06393				2890	0.06808
		2900	0.04259				2900	0.05009				2900	0.04411				2900	0.06393				2900	0.06808
		2910	0.04259				2910	0.05009				2910	0.04411				2910	0.06393				2910	0.06808
		2920	0.04259				2920	0.05009				2920	0.04411				2920	0.06393				2920	0.06808
		2930	0.04259				2930	0.05009				2930	0.04411				2930	0.06393				2930	0.06808
		2940	0.04259				2940	0.05009				2940	0.04411				2940	0.06393				2940	0.06808
		2950	0.04259				2950	0.05009				2950	0.04411				2950	0.06393				2950	0.06808
		2960	0.04259				2960	0.05009				2960	0.04411				2960	0.06393				2960	0.06808
		2970	0.04259				2970	0.05009				2970	0.04411				2970	0.06393				2970	0.06808
		2980	0.04259				2980	0.05009				2980	0.04411				2980	0.06393				2980	0.06808
		2990	0.04259				2990	0.05009				2990	0.04411				2990	0.06393				2990	0.06808
		3000	0.04259				3000	0.05009				3000	0.04411				3000	0.06393				3000	0.06808
		3010	0.04259				3010	0.05009				3010	0.04411				3010	0.06393				3010	0.06808
		3020	0.04259				3020	0.05009				3020	0.04411				3020	0.06393				3020	0.06808
		3030	0.04259				3030	0.05009				3030	0.04411				3030	0.06393				3030	0.06808
		3040	0.04259				3040	0.05009				3040	0.04411				3040	0.06393				3040	0.06808
		3050	0.04259				3050	0.05009				3050	0.04411				3050	0.06393				3050	0.06808
		3060	0.04259				3060	0.05009				3060	0.04411				3060	0.06393				3060	0.06808
		3070	0.04259				3070	0.05009				3070	0.04411				3070	0.06393				3070	0.06808
		3080	0.04259				3080	0.05009				3080	0.04411				3080	0.06393				3080	0.06808
		3090	0.04259				3090	0.05009				3090	0.04411				3090	0.06393				3090	0.06808
		3100	0.04259				3100	0.05009				3100	0.04411				3100	0.06393				3100	0.06808
		3110	0.04259				3110	0.05009				3110	0.04411				3110	0.06393				3110	0.06808
		3120	0.04259				3120	0.05009				3120	0.04411				3120	0.06393				3120	0.06808
		3130	0.04259				3130	0.05009				3130	0.04411				3130	0.06393				3130	0.06808
		3140	0.04259				3140	0.05009				3140	0.04411				3140	0.06393				3140	0.06808
		3150	0.04259				3150	0.05009				3150	0.04411				3150	0.06393				3150	0.06808
		3160	0.04259				3160	0.05009				3160	0.04411				3160	0.06393				3160	0.06808
		3170	0.04259				3170	0.05009				3170	0.04411				3170	0.06393				3170	0.06808
		3180	0.04259				3180	0.05009				3180	0.04411				3180	0.06393				3180	0.06808
		3190	0.04259				3190	0.05009				3190	0.04411				3190	0.06393				3190	0.06808
		3200	0.04259				3200	0.05009				3200	0.04411				3200	0.06393				3200	0.06808
		3210	0.04259				3210	0.05009				3210	0.04411				3210	0.06393				3210	0.06808
		3220	0.04259				3220	0.05009				3220	0.04411				3220	0.06393				3220	0.06808
		3230	0.04259				3230	0.05009				3230	0.04411				3230	0.06393				3230	0.06808
		3240	0.04259				3240	0.05009				3240	0.04411				3240	0.06393				3240	0.06808
		3250	0.04259				3250	0.05009				3250	0.04411				3250	0.06393				3250	0.06808
		3260	0.04259				3260	0.05009				3260	0.04411				3260	0.06393				3260	0.06808
		3270	0.04259				3270	0.05009				3270	0.04411				3270	0.06393				3270	0.06808
		3280	0.04259				3280	0.05009				3280	0.04411				3280	0.06393				3280	0.06808
		3290	0.04259				3290	0.05009				3290	0.04411				3290	0.06393				3290	0.06808
		3300	0.04259				3300	0.05009				3300	0.04411				3300	0.06393				3300	0.06808
		3310	0.04259				3310	0.05009				3310	0.04411				3310	0.06393				3310	0.06808
		3320	0.04259				3320	0.05009				3320	0.04411				3320	0.06393				3320	0.06808
		3330	0.04259				3330	0.05009				3330	0.04411				3330	0.06393				3330	0.06808
		3340	0.04259				3340	0.05009				3340	0.04411				3340	0.06393				3340	0.06808
		3350	0.04259				3350	0.05009				3350	0.04411				3350	0.06393				3350	0.06808
		3360	0.04259				3360	0.05009				3360	0.04411				3360	0.06393				3360	0.06808
		3370	0.04259				3370	0.05009				3370	0.04411				3370	0.06393				3370	0.06808
		3380	0.04259				3380	0.05009				3380	0.04411				3380	0.06393				3380	0.06808
		3390	0.04259				3390	0.05009				3390	0.04411				3390	0.06393				3390	0.06808
		3400	0.04259				3400	0.05009				3400	0.04411				3400	0.06393				3400	0.06808
		3410	0.04259				3410	0.05009				3410	0.04411				3410	0.06393				3410	0.06808
		3420	0.04259				3420	0.05009				3420	0.04411				3420	0.06393				3420	0.06808
		3430	0.04259				3430	0.05009				3430	0.04411				3430	0.06393				3430	0.06808
		3440	0.04259				3440	0.05009				3440	0.04411				3440	0.06393				3440	0.06808
		3450	0.04259				3450	0.05009				3450	0.04411				3450	0.06393				3450	0.06808
		3460	0.04259				3460	0.05009				3460	0.04411				3460	0.06393				3460	0.06808
		3470	0.04259				3470	0.05009				3470	0.04411				3470	0.06393				3470	0.06808
		3480	0.04259				3480	0.05009				3480	0.04411				3480	0.06393				3480	0.06808
		3490	0.04259				3490	0.05009				3490	0.04411				3490	0.06393				3490	0.06808
		3500	0.04259				3500	0.05009				3500	0.04411				3500	0.06393				3500	0.06808
		3510	0.04259				3510	0.05009				3510	0.04411				3510	0.06393				3510	0.06808
		3520	0.04259				3520	0.05009				3520	0.04411				3520	0.06393				3520	0.06808
		3530	0.04259				3530	0.05009				3530	0.04411				3530	0.06393				3530	0.06808
		3540	0.04259				3540	0.05009				3540	0.04411				3540	0.06393				3540	0.06808
		3550	0.04259				3550	0.05009				3550	0.04411				3550	0.06393				3550	0.06808
		3560	0.04259				3560	0.05009				3560	0.04411				3560	0.06393				3560	0.06808
		3570	0.04259				3570	0.05009				3570	0.04411				3570	0.06393				3570	0.06808
		3580	0.04259				3580	0.05009				3580	0.04411				3580	0.06393				3580	0.06808
		3590	0.04259				3590	0.05009				3590	0.04411				3590	0.06393				3590	0.06808
		3600	0.04259				3600	0.05009				3600	0.04411				3600	0.06393				3600	0.06808
