# Supplementary material for: A new class of capsid-targeting inhibitors that specifically block HIV-1 nuclear import
Source: EMBO Mol Med. 2024 Oct 2;16(11):13. doi: 10.1038/s44321-024-00143-w (PMC11555092; doi:10.1038/s44321-024-00143-w)
Supplement: Supplementary file 13 — Source data Fig. 4 [file 44321_2024_143_MOESM13_ESM.zip › Figure 4/4A/4A quantif.xlsx]

## Sheet: Sheet1
	DMSO	H27 0.1 µM	H27 1 µM	H27 10 µM	PF-74 1 µM	LEN 9 nM
WT	80.3562	70.0891	69.5652	36.6684	9.53379	5.44788
	91.671	58.4599	35.3712	28.2163	7.54322	7.64798
	127.973	75.4787	74.7733	35.7743	7.96228	5.76218
	83.0366	87.9745	62.1257	17.9038	8.56567	6.34867
	110.354	51.3496	48.1442	24.6942	5.1394	4.73631
	89.0342	57.7604	52.6571	31.4846	9.37185	4.33322
	100.612				1.45508	1.66596
					4.40742	1.28638
					2.63602	1.28638
	DMSO	H27 0.1 µM	H27 1 µM	H27 10 µM	PF-74 1 µM	LEN 9 nM
N74D	82.0955	132.095	116.18	42.1751	63.2626	2.38727
	114.058	140.782	83.687	47.7454	56.8965	2.12202
	103.846	81.4232	87.5332	36.1798	69.496	6.23342
	90.8614	106.742	35.7303	43.6704	75.2809	1.72285
	91.7603	61.7978	81.4232	43.8202	47.1161	3.07116
	117.378		36.9288		64.1948	2.3221
	DMSO	H27 0.1 µM	H27 1 µM	H27 10 µM	PF-74 1 µM	LEN 9 nM
Q67H	132.412	74.3554	48.3886	31.4457	11.8324	4.83425
	69.6593	65.6998	52.9926	32.6427	10.7274	4.46593
	97.9282	98.4807	74.6317	46.7311	13.582	6.95212
	99.7041	38.6209	54.5132	20.8642	8.52323	1.95324
	103.966	40.7517	48.9198	23.6165	12.4297	3.285
	96.3303	49.5413	49.0974	24.7706	10.0326	2.57473
	DMSO	H27 0.1 µM	H27 1 µM	H27 10 µM	PF-74 1 µM	LEN 9 nM
5-Mut	86.8894	42.107	41.3883	24.5774	62.0924	43.3049
	88.9658	54.7251	38.633	22.5809	51.4508	38.9126
	124.145	26.4941	37.6747	18.9472	86.4501	36.8362
	85.4369	47.018	47.018	19.8336	55.8946	43.2732
	88.7656	57.4203	45.7698	15.9501	52.8433	57.0042
	125.797	117.892	23.5784	30.6519	30.5132	87.7947
	78.4918	49.4754	36.6393	21.2951	51.8361	34.9672
	115.205	49.918	38.4098	32.9016	63.541	37.2787
	106.303	50.4098	38.2623	33.2459	64.3279	59.9016
	DMSO	H27 0.1 µM	H27 1 µM	H27 10 µM	PF-74 1 µM	LEN 9 nM
G89V	78.8461	75	104.231	46.1538	17.3077	9.61538
	85.3846	61.5385	69.6154	38.8462	13.8461	6.15385
	135.769	69.6154	96.1539	43.8462	6.92308	10
	100.719	52.2782	97.8417	51.3189	15.1079	12.7098
	99.2806	73.8609	60.4317	34.7722	17.9856	10.3117
