# Supplementary material for: A new class of capsid-targeting inhibitors that specifically block HIV-1 nuclear import
Source: EMBO Mol Med. 2024 Oct 2;16(11):13. doi: 10.1038/s44321-024-00143-w (PMC11555092; doi:10.1038/s44321-024-00143-w)
Supplement: Supplementary file 14 — Source data Fig. 5 [file 44321_2024_143_MOESM14_ESM.zip]

Archive with 74 entries (68 files):
- Figure 5/
- __MACOSX/._Figure 5
- Figure 5/5A/
- __MACOSX/Figure 5/._5A
- Figure 5/.DS_Store
- __MACOSX/Figure 5/._.DS_Store
- Figure 5/5C/
- __MACOSX/Figure 5/._5C
- Figure 5/5D/
- __MACOSX/Figure 5/._5D
- Figure 5/5E/
- __MACOSX/Figure 5/._5E
- Figure 5/5B/
- __MACOSX/Figure 5/._5B
- Figure 5/5A/5A Input HA western.tif
- __MACOSX/Figure 5/5A/._5A Input HA western.tif
- Figure 5/5A/.DS_Store
- __MACOSX/Figure 5/5A/._.DS_Store
- Figure 5/5A/5A IP HA western.tif
- __MACOSX/Figure 5/5A/._5A IP HA western.tif
- Figure 5/5A/5A quantif.xlsx
- __MACOSX/Figure 5/5A/._5A quantif.xlsx
- Figure 5/5A/5A IP p24 western.tif
- __MACOSX/Figure 5/5A/._5A IP p24 western.tif
- Figure 5/5A/5A Input p24 western.tif
- __MACOSX/Figure 5/5A/._5A Input p24 western.tif
- Figure 5/5C/5C.xlsx
- __MACOSX/Figure 5/5C/._5C.xlsx
- Figure 5/5C/.DS_Store
- __MACOSX/Figure 5/5C/._.DS_Store
- Figure 5/5D/.DS_Store
- __MACOSX/Figure 5/5D/._.DS_Store
- Figure 5/5D/catrn h27.tif
- __MACOSX/Figure 5/5D/._catrn h27.tif
- Figure 5/5D/5D quantif.xlsx
- __MACOSX/Figure 5/5D/._5D quantif.xlsx
- Figure 5/5D/catrn len.tif
- __MACOSX/Figure 5/5D/._catrn len.tif
- Figure 5/5D/catrn pf74.tif
- __MACOSX/Figure 5/5D/._catrn pf74.tif
- Figure 5/5D/catrn dmso.tif
- __MACOSX/Figure 5/5D/._catrn dmso.tif
- Figure 5/5E/Composite H27.tif
- __MACOSX/Figure 5/5E/._Composite H27.tif
- Figure 5/5E/.DS_Store
- __MACOSX/Figure 5/5E/._.DS_Store
- Figure 5/5E/PLA ni.tif
- __MACOSX/Figure 5/5E/._PLA ni.tif
- Figure 5/5E/PLA LEN.tif
- __MACOSX/Figure 5/5E/._PLA LEN.tif
- Figure 5/5E/PLA H27.tif
- __MACOSX/Figure 5/5E/._PLA H27.tif
- Figure 5/5E/PLA DMSO.tif
- __MACOSX/Figure 5/5E/._PLA DMSO.tif
- Figure 5/5E/Composite ni.tif
- __MACOSX/Figure 5/5E/._Composite ni.tif
- Figure 5/5E/Composite LEN.tif
- __MACOSX/Figure 5/5E/._Composite LEN.tif
- Figure 5/5E/Composite PF74.tif
- __MACOSX/Figure 5/5E/._Composite PF74.tif
- Figure 5/5E/Composite DMSO.tif
- __MACOSX/Figure 5/5E/._Composite DMSO.tif
- Figure 5/5E/PLA PF74.tif
- __MACOSX/Figure 5/5E/._PLA PF74.tif
- Figure 5/5B/.DS_Store
- __MACOSX/Figure 5/5B/._.DS_Store
- Figure 5/5B/5B total TRN1 western.tif
- __MACOSX/Figure 5/5B/._5B total TRN1 western.tif
- Figure 5/5B/5B total & cores CA western.tif
- __MACOSX/Figure 5/5B/._5B total & cores CA western.tif
- Figure 5/5B/5B quantif.xlsx
- __MACOSX/Figure 5/5B/._5B quantif.xlsx
- Figure 5/5B/5B cores TRN1 western.tif
- __MACOSX/Figure 5/5B/._5B cores TRN1 western.tif
