# Supplementary material for: A new class of capsid-targeting inhibitors that specifically block HIV-1 nuclear import
Source: EMBO Mol Med. 2024 Oct 2;16(11):13. doi: 10.1038/s44321-024-00143-w (PMC11555092; doi:10.1038/s44321-024-00143-w)
Supplement: Supplementary file 14 — Source data Fig. 5 [file 44321_2024_143_MOESM14_ESM.zip › Figure 5/5A/5A quantif.xlsx]

## Sheet: Sheet1
	ni	DMSO	H27	31
Input HA fold of DMSO	1.08807	1	1.15417	1.03287
	1.42545	1	1.13203	1.01933
	0.953762	1	1.032	0.980425
Input CA fold of DMSO	0.0131007	1	1.10369	0.933308
	0.04704	1	1.29964	1.4345
	0.0068011	1	0.888774	0.705259
IP HA fold of DMSO	1.10488	1	0.845581	0.877198
	0.958885	1	1.0029	1.33443
	1.03816	1	1.04569	0.849564
IP CA fold of DMSO		1	0.533949	1.70815
	0.0324772	1	0.518169	1.14255
	0.017271	1	0.651841	0.9101
