# Supplementary material for: A new class of capsid-targeting inhibitors that specifically block HIV-1 nuclear import
Source: EMBO Mol Med. 2024 Oct 2;16(11):13. doi: 10.1038/s44321-024-00143-w (PMC11555092; doi:10.1038/s44321-024-00143-w)
Supplement: Supplementary file 14 — Source data Fig. 5 [file 44321_2024_143_MOESM14_ESM.zip › Figure 5/5C/5C.xlsx]

## Sheet: Feuil1
K3##TN-1µM/CA Fc=4-1_corr_X	K3##TN-1µM/CA Fc=4-1_corr_Y	K3##TN+m27/CA Fc=4-1_corr_X	K3##TN+m27/CA Fc=4-1_corr_Y
-51	0.077637	-50	-0.10791
-50	0.026856	-49	-0.115722
-49	-0.00903302	-48	-0.072022
-48	-0.019043	-47	-0.046387
-47	0.021972	-46	-0.084229
-46	0.046387	-45	-0.051513
-45	-0.018799	-44	-0.08081
-44	0.144287	-43	0.178466
-43	-0.195801	-42	-0.072266
-42	-0.0671401	-41	-0.0217299
-41	-0.034179	-40	-0.247559
-40	0.042236	-39	-1.0935
-39	0.0917901	-38	-2.22217
-38	-0.17578	-37	-0.785884
-37	-0.02661	-36	-0.48315
-36	-0.178223	-35	-0.228516
-35	-0.11084	-34	-0.080078
-34	-0.0725095	-33	-0.192138
-33	-0.044922	-32	-0.270508
-32	-0.031983	-31	-0.33789
-31	-0.042481	-30	-0.326905
-30	-0.046875	-29	-0.310058
-29	-0.043945	-28	-0.297851
-28	-0.048096	-27	-0.286133
-27	-0.014893	-26	-0.239014
-26	0.017334	-25	-0.209473
-25	0.066406	-24	-0.197754
-24	0.088623	-23	-0.167481
-23	0.0971679	-22	-0.106689
-22	0.0822751	-21	-0.0773926
-21	0.0439453	-20	-0.0803223
-20	0.020752	-19	-0.0410156
-19	0.00927735	-18	-0.0078125
-18	-0.00268558	-17	0
-17	0	-16	0.0292969
-16	0.00048828	-15	0.0678711
-15	0.0090332	-14	0.107666
-14	0.0200195	-13	0.146728
-13	0.0080569	-12	0.158936
-12	0.007324	-11	0.205567
-11	0.00390701	-10	0.174072
-10	0.11084	-9	0.02417
-9	0.22876	-8	0.013184
-8	0.304199	-7	0.067383
-7	0.081543	-6	0.1665
-6	-0.55078	-5	0.12256
-5	-0.61572	-4	0.31177
-4	-0.37646	-3	0.1062
-3	0.0219698	-2	-0.12232
-2	-0.39794	-1	-3.41479
-1	-2.96484	0	-10.2727
0	-3.83618	1	-8.33472
1	-1.36303	2	-3.74634
2	2.07617	3	5.2229
3	6.1289	4	9.32837
4	6.24243	5	8.07495
5	4.75879	6	5.8811
6	2.98023	7	3.76416
7	3.32959	8	1.94824
8	4.78808	9	0.55225
9	4.79077	10	-0.30249
10	4.90992	11	-0.74829
11	5.12354	12	-0.95654
12	5.57568	13	-0.8833
13	6.15576	14	-0.68115
14	6.68582	15	-0.38599
15	7.25755	16	-0.10303
16	7.83154	17	0.16919
17	8.59449	18	0.42139
18	9.29517	19	0.76245
19	10.1147	20	1.16479
20	10.8869	21	1.55493
21	11.5301	22	1.9104
22	12.2173	23	2.24829
23	12.8731	24	2.53199
24	13.5705	25	2.85303
25	14.2358	26	3.18677
26	14.9973	27	3.46753
27	15.6763	28	3.69532
28	16.2539	29	3.94263
29	16.8132	30	4.20508
30	17.4746	31	4.43946
31	18.097	32	4.68506
32	18.6873	33	4.92749
33	19.1895	34	5.15601
34	19.7559	35	5.39575
35	20.3315	36	5.62964
36	20.7954	37	5.83228
37	21.309	38	6.0957
38	21.8174	39	6.34326
39	22.2195	40	6.5564
40	22.6159	41	6.75049
41	23.0544	42	6.97295
42	23.5169	43	7.18559
43	24.0251	44	7.41698
44	24.4858	45	7.59719
45	24.8765	46	7.80369
46	25.2756	47	7.97559
47	25.6482	48	8.1289
48	26.017	49	8.34426
49	26.3579	50	8.52511
50	26.7498	51	8.67308
51	27.1745	52	8.84077
52	27.5352	53	9.05422
53	27.8867	54	9.30421
54	28.186	55	9.4866
55	28.4861	56	9.64259
56	28.8147	57	9.738
57	29.1682	58	9.89622
58	29.5285	59	10.0681
59	29.8477	60	10.2181
60	30.0857	61	10.4034
61	30.3474	62	10.5371
62	30.6367	63	10.6897
63	30.8977	64	10.8276
64	31.1074	65	10.9951
65	31.3462	66	11.1565
66	31.627	67	11.3206
67	31.9109	68	11.4812
68	32.1653	69	11.603
69	32.428	70	11.7497
70	32.6726	71	11.8608
71	32.8996	72	11.9866
72	33.1167	73	12.1363
73	33.3775	74	12.2751
74	33.6069	75	12.4287
75	33.8605	76	12.5891
76	34.0678	77	12.7385
77	34.311	78	12.8687
78	34.5295	79	12.9721
79	34.7681	80	13.0659
80	34.9634	81	13.1707
81	35.1802	82	13.2884
82	35.3775	83	13.461
83	35.6001	84	13.6201
84	35.8013	85	13.731
85	36.042	86	13.834
86	36.2549	87	13.9512
87	36.4038	88	14.052
88	36.5613	89	14.1904
89	36.7192	90	14.3049
90	36.8909	91	14.4428
91	37.063	92	14.5191
92	37.2297	93	14.6128
93	37.4033	94	14.6909
94	37.591	95	14.7813
95	37.7429	96	14.8448
96	37.8845	97	14.845
97	38.0325	98	14.8445
98	38.1326	99	14.8211
99	38.2551	100	14.845
100	38.3623	101	14.8323
101	38.5039	102	14.8584
102	38.6336	103	14.8826
103	38.7729	104	14.9182
104	38.9043	105	14.9353
105	38.9964	106	14.9639
106	39.1043	107	15.033
107	39.1865	108	15.0649
108	39.3108	109	15.1052
109	39.4087	110	15.1513
110	39.477	111	15.1865
111	39.5942	112	15.2688
112	39.7173	113	15.3262
113	39.8057	114	15.3655
114	39.9373	115	15.4605
115	40.0227	116	15.5257
116	40.1736	117	15.6223
117	40.2708	118	15.6653
118	40.3462	119	15.7446
119	40.4383	120	15.8045
120	40.51	121	15.8743
121	40.5586	122	15.9267
122	40.6265	123	15.9887
123	40.6882	124	16.0273
124	40.7483	125	16.0493
125	40.8262	126	16.0843
126	40.918	127	16.1128
127	40.9839	128	16.1399
128	41.051	129	16.1831
129	41.1087	130	16.2285
130	41.1777	131	16.2754
131	41.2663	132	16.3076
132	41.3376	133	16.3682
133	41.3894	134	16.3919
134	41.4372	135	16.418
135	41.4805	136	16.4905
136	41.5132	137	16.5412
137	41.551	138	16.5886
138	41.5967	139	16.6387
139	41.6343	140	16.7155
140	41.646	141	16.7397
141	41.6999	142	16.7458
142	41.7705	143	16.7744
143	41.8557	144	16.832
144	41.927	145	16.8535
145	41.9717	146	16.8979
146	41.9983	147	16.9407
147	42.0149	148	16.9692
148	42.0588	149	17.0192
149	42.0837	150	17.0572
150	42.1199	151	17.1223
151	42.157	152	17.1436
152	42.1696	153	17.21
153	42.1563	154	17.2321
154	42.1529	155	17.2437
155	42.2021	156	17.2627
156	42.2156	157	17.2686
157	42.2647	158	17.2942
158	42.3033	159	17.2951
159	42.3201	160	17.3313
160	42.3621	161	17.3518
161	42.3731	162	17.3704
162	42.3859	163	17.4095
163	42.3987	164	17.4607
164	42.4065	165	17.5086
165	42.4138	166	17.5634
166	42.4319	167	17.6111
167	42.4522	168	17.6284
168	42.4783	169	17.6443
169	42.4905	170	17.6721
170	42.4682	171	17.7117
171	42.4422	172	17.7122
172	42.4256	173	17.7481
173	42.5266	174	20.8162
174	86.8929	175	132.896
175	72.0857	176	30.1521
176	45.1712	177	20.8166
177	45.4387	178	22.9445
178	46.0759	179	23.6084
179	46.3091	180	23.8247
180	46.322	181	24.0353
181	46.2928	182	24.1328
182	46.2178	183	24.1722
183	46.1609	184	24.1641
184	46.0982	185	24.1328
185	46.0325	186	24.1189
186	45.9924	187	24.1072
187	45.9282	188	24.0969
188	45.842	189	24.0884
189	45.7858	190	24.0794
190	45.6862	191	24.0361
191	45.5862	192	23.9875
192	45.5195	193	23.9507
193	45.3886	194	23.9702
194	45.2908	195	23.9453
195	45.1551	196	23.9615
196	45.0476	197	23.946
197	44.968	198	23.9438
198	44.8667	199	23.9226
199	44.8171	200	23.883
200	44.7417	201	23.8249
201	44.6848	202	23.7813
202	44.6533	203	23.7126
203	44.5877	204	23.6452
204	44.5144	205	23.6045
205	44.4556	206	23.5537
206	44.4165	207	23.5147
207	44.3332	208	23.5132
208	44.2573	209	23.4729
209	44.1624	210	23.4702
210	44.0948	211	23.4554
211	44.0019	212	23.3946
212	43.9268	213	23.3726
213	43.8877	214	23.3484
214	43.8306	215	23.3403
215	43.7763	216	23.3037
216	43.7137	217	23.2827
217	43.686	218	23.2522
218	43.6089	219	23.2309
219	43.5503	220	23.1812
220	43.47	221	23.1826
221	43.3711	222	23.1521
222	43.288	223	23.1048
223	43.2104	224	23.0432
224	43.1274	225	22.9932
225	43.0622	226	22.9512
226	43.0376	227	22.9141
227	43.0149	228	22.8999
228	43.0098	229	22.892
229	42.9451	230	22.8794
230	42.8908	231	22.835
231	42.7962	232	22.8006
232	42.7099	233	22.7488
233	42.6191	234	22.7324
234	42.5391	235	22.6631
235	42.4473	236	22.6431
236	42.3892	237	22.623
237	42.3538	238	22.6141
238	42.3064	239	22.5876
239	42.2691	240	22.5467
240	42.2332	241	22.5327
241	42.2307	242	22.4951
242	42.1736	243	22.4604
243	42.1215	244	22.4167
244	42.0815	245	22.3928
245	42.0009	246	22.3662
246	41.9214	247	22.3321
247	41.8887	248	22.3217
248	41.8394	249	22.3078
249	41.7893	250	22.2718
250	41.7349	251	22.2441
251	41.7102	252	22.25
252	41.6749	253	22.2197
253	41.6058	254	22.1919
254	41.5681	255	22.1673
255	41.4981	256	22.134
256	41.4366	257	22.1225
257	41.3847	258	22.104
258	41.3714	259	22.0661
259	41.3643	260	22.0237
260	41.3387	261	21.9935
261	41.3306	262	21.9336
262	41.2956	263	21.8936
263	41.2378	264	21.8608
264	41.1783	265	21.8525
265	41.1284	266	21.8598
266	41.0879	267	21.8144
267	41.0351	268	21.7952
268	40.981	269	21.7595
269	40.9255	270	21.7407
270	40.8933	271	21.7373
271	40.8686	272	21.7124
272	40.8201	273	21.6858
273	40.8174	274	21.6897
274	40.784	275	21.668
275	40.768	276	21.6797
276	40.7495	277	21.6555
277	40.7183	278	21.6333
278	40.6782	279	21.637
279	40.6176	280	21.6418
280	40.5991	281	21.643
281	40.5466	282	21.6231
282	40.4995	283	21.5984
283	40.4683	284	21.5693
284	40.419	285	21.523
285	40.3604	286	21.4951
286	40.3105	287	21.456
287	40.2644	288	21.4214
288	40.2446	289	21.3935
289	40.2173	290	21.3725
290	40.1694	291	21.345
291	40.1489	292	21.3228
292	40.1152	293	21.2617
293	40.0813	294	21.2327
294	40.0488	295	21.2241
295	40.0372	296	21.1836
296	40.0112	297	21.164
297	39.9583	298	21.1499
298	39.9346	299	21.1646
299	39.9285	300	21.1687
300	39.893	301	21.1914
301	39.8511	302	21.1805
302	39.8191	303	21.1348
303	39.772	304	21.1157
304	39.7371	305	21.0654
305	39.7058	306	21.0217
306	39.647	307	21.0317
307	39.6142	308	21.043
308	39.5942	309	21.0693
309	39.5688	310	21.0537
310	39.5457	311	21.0618
311	39.5073	312	21.0804
312	39.4878	313	21.0341
313	39.4609	314	20.9719
314	39.4182	315	20.9126
315	39.3721	316	20.9116
316	39.2522	317	20.8623
317	38.4463	318	20.8217
318	37.3533	319	20.8327
319	38.1391	320	20.8326
320	39.1357	321	20.8328
321	39.2258	322	20.8291
322	39.2258	323	20.8115
323	39.1587	324	20.8037
324	39.134	325	20.7803
325	39.0962	326	20.7456
326	39.0567	327	20.7031
327	39.0564	328	20.6804
328	39.052	329	20.6436
329	39.0517	330	20.6011
330	39.0479	331	20.5652
331	39.0478	332	20.5603
332	39.0486	333	20.5154
333	39.0386	334	20.5083
334	38.9925	335	20.4712
335	38.9873	336	20.4741
336	38.9502	337	20.5044
337	38.9568	338	20.4944
338	38.9258	339	20.5015
339	38.898	340	20.5034
340	38.8667	341	20.532
341	38.8472	342	20.5327
342	38.7996	343	20.5175
343	38.7566	344	20.5129
344	38.729	345	20.4751
345	38.6863	346	20.4727
346	38.6543	347	20.449
347	38.6291	348	20.4123
348	38.6275	349	20.3807
349	38.6355	350	20.3753
350	38.6543	351	20.3718
351	38.6409	352	20.3364
352	38.6472	353	20.3315
353	38.6382	354	20.3403
354	38.5971	355	20.3208
355	38.5769	356	20.3218
356	38.5205	357	20.2703
357	38.4683	358	20.2515
358	38.4636	359	20.2426
359	38.4509	360	20.2033
360	38.4209	361	20.1719
361	38.3916	362	20.1372
362	38.3423	363	20.102
363	38.3076	364	20.1038
364	38.2829
