# Supplementary material for: A new class of capsid-targeting inhibitors that specifically block HIV-1 nuclear import
Source: EMBO Mol Med. 2024 Oct 2;16(11):13. doi: 10.1038/s44321-024-00143-w (PMC11555092; doi:10.1038/s44321-024-00143-w)
Supplement: Supplementary file 14 — Source data Fig. 5 [file 44321_2024_143_MOESM14_ESM.zip › Figure 5/5D/5D quantif.xlsx]

## Sheet: Sheet1
CA TRN1	ni	DMSO	H27	PF74	LEN
	0.145	0.405498	0.293286	1.54	1.46
	0.12	0.316901	0.507538	1.66	1.87
	0.094	0.377682	0.101626	2.5	1.56
	0.054	0.387755	0.0480769	3.55	2.53
	0.12	0.559809	0.2	1.72	0.46789
	0.18	0.54023	0.27	0.85	0.542601
	0.09	0.896104	0.18	0.49	0.476596
	0.08	0.782313	0.23	0.65	0.582524
	0.25	0.5	0.25	1.33	3
	0.2	4	0.166667	0.65	2.25
		2.66667	0.285714	7
				7.66667
CA CPSF6	ni	DMSO	H27	PF74	LEN
	0.107143	1.75	0.464286	0.727273	0.310345
	0.1	0.62963	1.21429	1	0.0454545
	0.119658	1.14851	1.12308	0.397727	0.442623
	0.318182	1.03226	0.95082	0.945946	0.166667
	0.2375	1.06	0.550725	0.953947	0.491803
	0.348315	1.08451	0.56	1.03846	0.282051
		2.66667	2.66667	1.33333	0.666667
		4.5		3.66667	1.5
				2.66667	1
