# Supplementary material for: A new class of capsid-targeting inhibitors that specifically block HIV-1 nuclear import
Source: EMBO Mol Med. 2024 Oct 2;16(11):13. doi: 10.1038/s44321-024-00143-w (PMC11555092; doi:10.1038/s44321-024-00143-w)
Supplement: Supplementary file 14 — Source data Fig. 5 [file 44321_2024_143_MOESM14_ESM.zip › Figure 5/5B/5B quantif.xlsx]

## Sheet: Sheet1
Input HA fold of DMSO	DMSO	H27 (5 µM)	H27 (50 µM)
	1	1.04658	1.10785
	1	1.03815	0.99764
	1	0.77263	0.918402
IP HA fold of DMSO	DMSO	H27 (5 µM)	H27 (50 µM)
	1	0.95909	0.185863
	1	0.34823	0.125301
	1	0.411049	0.10394
