# Supplementary material for: A new class of capsid-targeting inhibitors that specifically block HIV-1 nuclear import
Source: EMBO Mol Med. 2024 Oct 2;16(11):13. doi: 10.1038/s44321-024-00143-w (PMC11555092; doi:10.1038/s44321-024-00143-w)
Supplement: Supplementary file 15 — Source data Fig. 6 [file 44321_2024_143_MOESM15_ESM.zip › Figure 6/6A/6A.xlsx]

## Sheet: Sheet1
Patient	DMSO	5 µM	10 µM	50 µM	NVP	3TC
10	117.279	90.068	26.9388	35.6463	14.966	10.068
	82.7211	86.5306	35.3741	32.6531	16.3265	8.70748
	100	74.8299	64.4898	37.2789	12.7891	10.6122
	77.0748	74.9384	41.249	24.1578	8.70994	19.5563
	122.925	49.1372	51.438	25.1438	11.0107
				15.7765
4	80.4531	55.4795	53.2666	19.1254	6.48051	11.5385
	91.9916	70.8114	42.3604	13.5933	6.32244	10.432
	127.555	73.4984	45.6797	12.4868	5.84826	14.0674
8	80.5398	73.7216	53.5511	43.608	6.67614	8.94886
	99.7159	95.4545	64.4886	50.2841	5.68182	9.65909
	119.744	102.415	99.0057	50.9943	6.67614	8.38068
	100	77.3256	51.1628	14.8256	5.52326	23.5465
		45.0581	43.314	18.8953	10.7558	11.3372
				17.1512
3	85.8618	37.7284	30.7387	9.13423	2.62113	4.36855
	100	47.498	40.5083	6.67196	2.06513	3.97141
	114.138	53.2963	42.6529	10.8817	4.36855	3.41541
15	93.9495	53.5239	35.9707	9.64096	2.85904	6.31649
	103.989	52.2606	35.2394	7.57979	3.85638	4.52128
	102.061	37.5665	37.8324	10.4388	1.52926	4.45479
18	104.345	42.1105	25.6508	10.5126	2.22267	2.94353
	95.2743	39.167	33.1598	8.41009	3.36404	3.84461
	100.38	39.5875	34.9019	10.032	2.82339	4.62555
17	121.489	16.8886	13.6199	4.17676	7.44552	9.6247
	75.908	31.5981	22.5182	7.26392	9.8063	8.71671
	102.603	42.3123	15.4358	8.17191	6.35593	8.89831
YU2	98.6523	52.5606	42.8571	25.876	24.2588	25.876
	114.016	44.4744	37.1968	23.4501	22.6415	26.6846
	87.3315	47.7089	45.283	21.8329	16.9811	29.1105
