# Supplementary material for: A new class of capsid-targeting inhibitors that specifically block HIV-1 nuclear import
Source: EMBO Mol Med. 2024 Oct 2;16(11):13. doi: 10.1038/s44321-024-00143-w (PMC11555092; doi:10.1038/s44321-024-00143-w)
Supplement: Supplementary file 15 — Source data Fig. 6 [file 44321_2024_143_MOESM15_ESM.zip › Figure 6/6B/6B.xlsx]

## Sheet: Sheet1
	DMSO	5 µM	10 µM	50 µM	DRV	NVP
I50V	136.826	107.485	48.503	16.1677	98.402	15.1388
	72.7545	85.0299	59.2814	11.6766	98.402	8.83095
	90.4192	71.5569	58.0838	8.98204	70.6476	13.0362
	81.2759	72.7009	43.372	5.59238
	123.281	76.6777	41.8807	10.5634
	95.4432	39.5195	45.9818	7.33223
V32I-L33F-I47V	98.2899	46.7093	25.2548	2.62567	116.689	5.65276
	108.568	41.147	26.4985	3.48938	134.455	5.04711
	93.1422	40.9052	30.7134	4.35308		4.84522
	126.965	31.3329	13.1602	3.69837
	84.4055	70.2503	24.2741	6.28911
	88.6295	45.2253	29.8686	4.14894
	DMSO	5 µM	10 µM	50 µM	DTG	NVP
R263K	78.7999	45.9383	26.9176	1.35862	58.4906	5.66038
	92.5559	61.2228	39.6547	6.45344	31.1321	7.2327
	128.644	66.4874	37.9564	5.34956		7.86164
	114.245	64.2208	51.951	4.1081
	89.3056	68.9106	34.1735	5.34416
	96.4493	62.5303	46.1706	7.1619
	DMSO	5 µM	10 µM	50 µM	RAL	NVP
G140S-Q148H	98.0036	55.5824	27.5432	3.31892	66.3065	6.18861
	117.135	34.4481	32.5788	3.24262	99.3124	13.2613
	84.8614	46.9608	25.7121	2.70855	57.4656	8.54617
	73.3143	63.6447	36.5925	6.25775
	107.886	66.5553	45.0331	5.41691
	118.8	59.8933	38.3065	2.37697
N155H-K211R-E212T	102.29	37.8404	21.2099	4.09737	141.667	15.3846
	109.376	58.4478	37.1174	4.19378	66.0256	22.4359
	88.3345	42.3235	37.1174	3.37431	123.718	14.1026
	80.6681	39.535	35.2932	1.95659
	91.7953	47.3165	23.5238	2.22543
	127.537	68.9884	29.7073	2.13582
	DMSO	5 µM	10 µM	50 µM	NVP	3TC
V106M	88.3224	54.0296	37.5	18.2566	135.802	48.602
	117.434	53.5362	44.9013	12.0888	97.5309	40.2138
	94.2434	101.398	50.3289	12.5822
	135.287	50.22	54.9994	10.2009
	87.9562	51.1473	64.6297	7.49019
	76.7566	56.5688	56.9968	9.91559
	DMSO	5 µM	10 µM	50 µM	3TC	NVP
M184V	109.168	51.9256	33.2166	2.75711	182.515	7.66871
	105.361	55.7987	36.5646	2.49453	162.577	6.44172
	85.4705	67.221	26.1926	4.39825		9.20245
	136.206	11.9849	14.9298	1.75779
	113.263	37.9865	22.4175	2.14587
		36.7081	26.1157	1.71213
WT	108.146	52.7437	31.904	2.95408	4.42227	1.5648
	92.7849	83.8689	35.7712	3.33005	5.37476	2.04105
	99.069	99.1227	44.8483	4.99508		1.97301
	90.8815	57.6907	40.6401	2.13823
	105.89	90.4401	53.1108
	103.228	73.1825	43.1508
